# Supplementary material for: Response Rate and Survival at Key Timepoints With PD-1 Blockade vs Chemotherapy in PD-L1 Subgroups: Meta-Analysis of Metastatic NSCLC Trials
Source: JNCI Cancer Spectr. 2021 Jan 27;5(3):pkab012. doi: 10.1093/jncics/pkab012 (PMC8160531; doi:10.1093/jncics/pkab012)
Supplement: pkab012_Supplementary_Data [file pkab012_supplementary_data.zip]

Archive with 2 entries (2 files):
- CS20-0071R2 Man supp dataset_113020.xlsx
- CS20-0071R2 Man Supp mat_113020.pdf
