# Supplementary material for: Response Rate and Survival at Key Timepoints With PD-1 Blockade vs Chemotherapy in PD-L1 Subgroups: Meta-Analysis of Metastatic NSCLC Trials
Source: JNCI Cancer Spectr. 2021 Jan 27;5(3):pkab012. doi: 10.1093/jncics/pkab012 (PMC8160531; doi:10.1093/jncics/pkab012)
Supplement: pkab012_Supplementary_Data [file pkab012_supplementary_data.zip › CS20-0071R2 Man supp dataset_113020.xlsx]

## Sheet: SUMMARY
SUMMARY: PD-1 BLOCKADE VS CHEMOTHERAPY IN TREATMENT NAÏVE PATIENTS
Objective Response Rate		All Comers		≥1%		≥5%		≥10%		≥20%		≥25%		≥50%		1-49%
		PD1 block	Chemo	PD1 block	Chemo	PD1 block	Chemo	PD1 block	Chemo	PD1 block	Chemo	PD1 block	Chemo	PD1 block	Chemo	PD1 block	Chemo
	Pooled result	0.235714	0.289809	0.277511	0.289809	0.266949	0.289809	0.4	0.289809	0.33414	0.289809	0.322034	0.289809	0.396549	0.289809	0.166259	0.289809
	95% CI margin	0.0497162	0.0248831	0.0269689	0.0248831	0.036221	0.0248831	0.214707	0.0248831	0.0454922	0.0248831	0.11923	0.0248831	0.034802	0.0248831	0.036083	0.0248831
	Upper CI	0.28543	0.314692	0.30448	0.314692	0.30317	0.314692	0.614707	0.314692	0.379633	0.314692	0.441264	0.314692	0.431351	0.314692	0.202342	0.314692
	Lower CI	0.185998	0.264926	0.250542	0.264926	0.230728	0.264926	0.185293	0.264926	0.288648	0.264926	0.202804	0.264926	0.361747	0.264926	0.130176	0.264926
	Z score	1.82558		0.656025		1.00955		1.07596		1.70791		0.532647		4.95445		4.95856
	P value	0.07		0.51		0.31		0.28		0.09		0.6		<0.00001		<0.00001
				<1%		<5%		<10%		<20%		<25%		<50%
	Study			PD1 block	Chemo	PD1 block	Chemo	PD1 block	Chemo	PD1 block	Chemo	PD1 block	Chemo	PD1 block	Chemo
	Pooled result			0.0833333	0.289809	0.15	0.289809	0.115385	0.289809		0.289809	0.128205	0.289809	0.153061	0.289809
	95% CI margin			0.0902859	0.0248831	0.156493	0.0248831	0.122806	0.0248831		0.0248831	0.104926	0.0248831	0.0712856	0.0248831
	Upper CI			0.173619	0.314692	0.306493	0.314692	0.238191	0.314692		0.314692	0.233131	0.314692	0.224347	0.314692
	Lower CI			-0.00695256	0.264926	-0.00649345	0.264926	-0.00742167	0.264926		0.264926	0.023279	0.264926	0.0817757	0.264926
	Z score			2.70894		1.37055		1.94776				2.20225		2.90538
	P value			0.007		0.17		0.051				0.03		0.004
1yr Progression Free Survival		All Comers		≥1%		≥5%		≥10%		≥20%		≥25%		≥50%		1-49%
	Study	PD1 block	Chemo	PD1 block	Chemo	PD1 block	Chemo	PD1 block	Chemo	PD1 block	Chemo	PD1 block	Chemo	PD1 block	Chemo	PD1 block	Chemo
	Pooled result	0.293601	0.218385	0.278876	0.218385	0.287465	0.218385		0.218385	0.324	0.218385	0.30377	0.218385	0.403138	0.218385	0.35	0.218385
	95% CI margin	0.059936	0.0220164	0.0241808	0.0220164	0.0376908	0.0220164		0.0220164	0.0451364	0.0220164	0.0629256	0.0220164	0.0366566	0.0220164	0.129642	0.0220164
	Upper CI	0.353536	0.240402	0.303057	0.240402	0.325156	0.240402		0.240402	0.369136	0.240402	0.366696	0.240402	0.439794	0.240402	0.479642	0.240402
	Lower CI	0.233665	0.196369	0.254696	0.196369	0.249774	0.196369		0.196369	0.278864	0.196369	0.240844	0.196369	0.366481	0.196369	0.220358	0.196369
	Z score	3.11775		3.32605		3.09227				4.02024		2.51096		8.42417		2.08085
	P value	0.002		0.0009		0.002				6e-05		0.01		<0.00001		0.04
				<1%		<5%		<10%		<20%		<25%		<50%
	Study			PD1 block	Chemo	PD1 block	Chemo	PD1 block	Chemo	PD1 block	Chemo	PD1 block	Chemo	PD1 block	Chemo
	Pooled result			0.199265	0.218385		0.218385		0.218385		0.218385	0.1	0.218385	0.328125	0.218385
	95% CI margin			0.152753	0.0220164		0.0220164		0.0220164		0.0220164	0.177289	0.0220164	0.114588	0.0220164
	Upper CI			0.352017	0.240402		0.240402		0.240402		0.240402	0.277289	0.240402	0.442713	0.240402
	Lower CI			0.0465116	0.196369		0.196369		0.196369		0.196369	-0.0772887	0.196369	0.213537	0.196369
	Z score			0.250988								0.99723		1.95028
	P value			0.8								0.32		0.051
2yr Overall Survival		All Comers		≥1%		≥5%		≥10%		≥20%		≥25%		≥50%		1-49%
	Study	PD1 block	Chemo	PD1 block	Chemo	PD1 block	Chemo	PD1 block	Chemo	PD1 block	Chemo	PD1 block	Chemo	PD1 block	Chemo	PD1 block	Chemo
	Pooled result	0.319852	0.314451	0.347013	0.314451	0.33848	0.314451		0.314451	0.405	0.314451	0.40483	0.314451	0.475171	0.314451	0.349498	0.314451
	95% CI margin	0.0362981	0.0248188	0.0231641	0.0248188	0.0385619	0.0248188		0.0248188	0.0473442	0.0248188	0.065696	0.0248188	0.0346846	0.0248188	0.0473143	0.0248188
	Upper CI	0.35615	0.339269	0.370178	0.339269	0.377042	0.339269		0.339269	0.452344	0.339269	0.470527	0.339269	0.509855	0.339269	0.396813	0.339269
	Lower CI	0.283554	0.289632	0.323849	0.289632	0.299919	0.289632		0.289632	0.357656	0.289632	0.339134	0.289632	0.440486	0.289632	0.302184	0.289632
	Z score	1.43374		2.18674		1.63047				3.30789		2.56287		7.18183		1.21308
	P value	0.16		0.03		0.1				0.001		0.01		<0.00001		0.23
				<1%		<5%		<10%		<20%		<25%		<50%
	Study			PD1 block	Chemo	PD1 block	Chemo	PD1 block	Chemo	PD1 block	Chemo	PD1 block	Chemo	PD1 block	Chemo
	Pooled result			0.166852	0.314451		0.314451		0.314451		0.314451	0.38	0.314451	0.374305	0.314451
	95% CI margin			0.0652142	0.0248188		0.0248188		0.0248188		0.0248188	0.274633	0.0248188	0.118564	0.0248188
	Upper CI			0.232066	0.339269		0.339269		0.339269		0.339269	0.654633	0.339269	0.492869	0.339269
	Lower CI			0.101637	0.289632		0.289632		0.289632		0.289632	0.105367	0.289632	0.255741	0.289632
	Z score			2.99712								0.467377		0.961966
	P value			0.003								0.64		0.34
2yr Progression Free Survival		All Comers		≥1%		≥5%		≥10%		≥20%		≥25%		≥50%		1-49%
	Study	PD1 block	Chemo	PD1 block	Chemo	PD1 block	Chemo	PD1 block	Chemo	PD1 block	Chemo	PD1 block	Chemo	PD1 block	Chemo	PD1 block	Chemo
	Pooled result	0.187675	0.0557143	0.163339	0.0557143	0.202209	0.0557143		0.0557143	0.19	0.0557143	0.155	0.0557143	0.245502	0.0557143	0.166	0.0557143
	95% CI margin	0.0615271	0.0148334	0.0225794	0.0148334	0.0428876	0.0148334		0.0148334	0.0378356	0.0148334	0.110779	0.0148334	0.0372373	0.0148334	0.101133	0.0148334
	Upper CI	0.249203	0.0705477	0.185918	0.0705477	0.245096	0.0705477		0.0705477	0.227836	0.0705477	0.265779	0.0705477	0.28274	0.0705477	0.267133	0.0705477
	Lower CI	0.126148	0.0408809	0.140759	0.0408809	0.159321	0.0408809		0.0408809	0.152164	0.0408809	0.0442208	0.0408809	0.208265	0.0408809	0.0648673	0.0408809
	Z score	5.69934		7.26538		7.63298				7.28196		2.42364		10.2078		2.9936
	P value	<0.00001		<0.00001		<0.00001				<0.00001		0.02		<0.00001		0.003
				<1%		<5%		<10%		<20%		<25%		<50%
	Study			PD1 block	Chemo	PD1 block	Chemo	PD1 block	Chemo	PD1 block	Chemo	PD1 block	Chemo	PD1 block	Chemo
	Pooled result				0.0557143		0.0557143		0.0557143		0.0557143	0.001	0.0557143		0.0557143
	95% CI margin				0.0148334		0.0148334		0.0148334		0.0148334	0.0186785	0.0148334		0.0148334
	Upper CI				0.0705477		0.0705477		0.0705477		0.0705477	0.0196785	0.0705477		0.0705477
	Lower CI				0.0408809		0.0408809		0.0408809		0.0408809	-0.0176785	0.0408809		0.0408809
	Z score											0.824707
	P value											0.41
3yr Overall Survival		All Comers		≥1%		≥5%		≥10%		≥20%		≥25%		≥50%		1-49%
	Study	PD1 block	Chemo	PD1 block	Chemo	PD1 block	Chemo	PD1 block	Chemo	PD1 block	Chemo	PD1 block	Chemo	PD1 block	Chemo	PD1 block	Chemo
	Pooled result	0.373942	0.203962	0.284129	0.203962		0.203962		0.203962	0.314	0.203962	0.425	0.203962	0.383332	0.203962	0.226431	0.203962
	95% CI margin	0.0645103	0.0280992	0.0275029	0.0280992		0.0280992		0.0280992	0.0447618	0.0280992	0.137025	0.0280992	0.0427162	0.0280992	0.0415005	0.0280992
	Upper CI	0.438452	0.232061	0.311632	0.232061		0.232061		0.232061	0.358762	0.232061	0.562025	0.232061	0.426048	0.232061	0.267932	0.232061
	Lower CI	0.309432	0.175863	0.256626	0.175863		0.175863		0.175863	0.269238	0.175863	0.287975	0.175863	0.340616	0.175863	0.184931	0.175863
	Z score	5.16025		3.91487						4.17186		3.64506		7.02577		0.867885
	P value	<0.00001		0.0001						3e-05		0.0003		<0.00001		0.38
				<1%		<5%		<10%		<20%		<25%		<50%
	Study			PD1 block	Chemo	PD1 block	Chemo	PD1 block	Chemo	PD1 block	Chemo	PD1 block	Chemo	PD1 block	Chemo
	Pooled result				0.203962		0.203962		0.203962		0.203962	0.28	0.203962		0.203962
	95% CI margin				0.0280992		0.0280992		0.0280992		0.0280992	0.254045	0.0280992		0.0280992
	Upper CI				0.232061		0.232061		0.232061		0.232061	0.534045	0.232061		0.232061
	Lower CI				0.175863		0.175863		0.175863		0.175863	0.025955	0.175863		0.175863
	Z score											0.17
	P value
SUMMARY: PD-1 BLOCKADE VS CHEMOTHERAPY IN PRETREATED PATIENTS
Objective Response Rate		All Comers		≥1%		≥5%		≥10%		≥25%		≥50%		≥75%		≥80%		≥90%		1-49%
	Study	PD1 block	Chemo	PD1 block	Chemo	PD1 block	Chemo	PD1 block	Chemo	PD1 block	Chemo	PD1 block	Chemo	PD1 block	Chemo	PD1 block	Chemo	PD1 block	Chemo	PD1 block	Chemo
	Pooled result	0.156541	0.112962	0.202841	0.112962	0.223855	0.112962	0.329545	0.112962	0.22865	0.112962	0.307412	0.112962	0.336957	0.112962	0.308333	0.112962	0.304348	0.112962	0.145115	0.112962
	95% CI margin	0.0124717	0.0141556	0.0166045	0.0141556	0.0240184	0.0141556	0.0694452	0.0141556	0.0305492	0.0141556	0.0268801	0.0141556	0.0682975	0.0141556	0.0826274	0.0141556	0.0767711	0.0141556	0.0261674	0.0141556
	Upper CI	0.169013	0.127118	0.219445	0.127118	0.247873	0.127118	0.398991	0.127118	0.259199	0.127118	0.334292	0.127118	0.405254	0.127118	0.390961	0.127118	0.381119	0.127118	0.171282	0.127118
	Lower CI	0.144069	0.0988064	0.186236	0.0988064	0.199836	0.0988064	0.2601	0.0988064	0.198101	0.0988064	0.280532	0.0988064	0.268659	0.0988064	0.225706	0.0988064	0.227577	0.0988064	0.118947	0.0988064
	Z score	4.36168		7.86526		8.24159		8.14712		7.54849		13.3632		8.56019		6.2901		6.5487		2.22437
	P value	1e-05		<0.00001		<0.00001		<0.00001		<0.00001		<0.00001		<0.00001		<0.00001		<0.00001		0.03
				<1%		<5%		<10%		<25%		<50%		<75%		<80%		<90%
	Study			PD1 block	Chemo	PD1 block	Chemo	PD1 block	Chemo	PD1 block	Chemo	PD1 block	Chemo	PD1 block	Chemo	PD1 block	Chemo	PD1 block	Chemo
	Pooled result			0.094235	0.112962	0.108315	0.112962	0.136719	0.112962	0.0961039	0.112962	0.113619	0.112962		0.112962	0.0797101	0.112962	0.13	0.112962
	95% CI margin			0.0190663	0.0141556	0.0201481	0.0141556	0.0420849	0.0141556	0.0294412	0.0141556	0.017062	0.0141556		0.0141556	0.0319537	0.0141556	0.0604246	0.0141556
	Upper CI			0.113301	0.127118	0.128463	0.127118	0.178804	0.127118	0.125545	0.127118	0.130681	0.127118		0.127118	0.111664	0.127118	0.190425	0.127118
	Lower CI			0.0751687	0.0988064	0.088167	0.0988064	0.0946339	0.0988064	0.0666627	0.0988064	0.0965573	0.0988064		0.0988064	0.0477565	0.0988064	0.0695754	0.0988064
	Z score			1.50107		0.367468		1.11605		0.964333		0.0581349				1.65899		0.567603
	P value			0.13		0.71138		0.23		0.33706		0.95				0.097		0.57
1yr Progression Free Survival		All Comers		≥1%		≥5%		≥10%		≥25%		≥50%		≥75%		≥80%		≥90%		1-49%
	Study	PD1 block	Chemo	PD1 block	Chemo	PD1 block	Chemo	PD1 block	Chemo	PD1 block	Chemo	PD1 block	Chemo	PD1 block	Chemo	PD1 block	Chemo	PD1 block	Chemo	PD1 block	Chemo
	Pooled result	0.168949	0.107704	0.219636	0.107704	0.176834	0.107704	0.312338	0.107704	0.173133	0.107704	0.275471	0.107704		0.107704	0.32	0.107704	0.28	0.107704	0.218735	0.107704
	95% CI margin	0.0135359	0.0143615	0.0170356	0.0143615	0.0225157	0.0143615	0.0822361	0.0143615	0.0392384	0.0143615	0.0267466	0.0143615		0.0143615	0.0834632	0.0143615	0.107514	0.0143615	0.052106	0.0143615
	Upper CI	0.182485	0.122065	0.236671	0.122065	0.19935	0.122065	0.394574	0.122065	0.212371	0.122065	0.302218	0.122065		0.122065	0.403463	0.122065	0.387514	0.122065	0.270841	0.122065
	Lower CI	0.155413	0.0933422	0.2026	0.0933422	0.154318	0.0933422	0.230102	0.0933422	0.133894	0.0933422	0.248725	0.0933422		0.0933422	0.236537	0.0933422	0.172486	0.0933422	0.166629	0.0933422
	Z score	6.90528		9.34444		6.32738		6.40484		3.80728		11.5877				6.59312		4.12837		4.7597
	P value	<0.00001		<0.00001		<0.00001		<0.00001		0.00014		<0.00001				<0.00001		4e-05		<0.00001
				<1%		<5%		<10%		<25%		<50%		<75%		<80%		<90%
	Study			PD1 block	Chemo	PD1 block	Chemo	PD1 block	Chemo	PD1 block	Chemo	PD1 block	Chemo	PD1 block	Chemo	PD1 block	Chemo	PD1 block	Chemo
	Pooled result			0.132289	0.107704	0.119851	0.107704	0.152521	0.107704	0.0897993	0.107704	0.165401	0.107704		0.107704		0.107704		0.107704
	95% CI margin			0.0243626	0.0143615	0.0364801	0.0143615	0.0468115	0.0143615	0.0278709	0.0143615	0.0353456	0.0143615		0.0143615		0.0143615		0.0143615
	Upper CI			0.156652	0.122065	0.156331	0.122065	0.199333	0.122065	0.11767	0.122065	0.200747	0.122065		0.122065		0.122065		0.122065
	Lower CI			0.107927	0.0933422	0.0833708	0.0933422	0.10571	0.0933422	0.0619284	0.0933422	0.130055	0.0933422		0.0933422		0.0933422		0.0933422
	Z score			2.20969		0.390146		1.79701		0.461626		4.39321
	P value			0.019		0.69654		0.07186		0.59611		1e-05
2yr Overall Survival		All Comers		≥1%		≥5%		≥10%		≥25%		≥50%		≥75%		≥80%		≥90%		1-49%
	Study	PD1 block	Chemo	PD1 block	Chemo	PD1 block	Chemo	PD1 block	Chemo	PD1 block	Chemo	PD1 block	Chemo	PD1 block	Chemo	PD1 block	Chemo	PD1 block	Chemo	PD1 block	Chemo
	Pooled result	0.27798	0.167056	0.315605	0.167056	0.347185	0.167056	0.393361	0.167056	0.257827	0.167056	0.405198	0.167056		0.167056	0.395	0.167056		0.167056	0.283125	0.167056
	95% CI margin	0.0165213	0.0166813	0.0195107	0.0166813	0.0296192	0.0166813	0.0858621	0.0166813	0.0525314	0.0166813	0.029339	0.0166813		0.0166813	0.0874665	0.0166813		0.0166813	0.0622508	0.0166813
	Upper CI	0.294501	0.183737	0.335116	0.183737	0.376804	0.183737	0.479223	0.183737	0.310358	0.183737	0.434537	0.183737		0.183737	0.482466	0.183737		0.183737	0.345376	0.183737
	Lower CI	0.261459	0.150374	0.296095	0.150374	0.317566	0.150374	0.307499	0.150374	0.205296	0.150374	0.375859	0.150374		0.150374	0.307534	0.150374		0.150374	0.220874	0.150374
	Z score	8.16913		10.3283		10.4139		6.07627		3.31133		13.6886				5.90018				3.80149
	P value	<0.00001		<0.00001		<0.00001		<0.00001				<0.00001				0.002				0.0001
				<1%		<5%		<10%		<25%		<50%		<75%		<80%		<90%
	Study			PD1 block	Chemo	PD1 block	Chemo	PD1 block	Chemo	PD1 block	Chemo	PD1 block	Chemo	PD1 block	Chemo	PD1 block	Chemo	PD1 block	Chemo
	Pooled result			0.25388	0.167056	0.225	0.167056	0.232	0.167056	0.2	0.167056	0.391437	0.167056		0.167056		0.167056		0.167056
	95% CI margin			0.0337793	0.0166813	0.0701825	0.0166813	0.0687063	0.0166813	0.0754404	0.0166813	0.144702	0.0166813		0.0166813		0.0166813		0.0166813
	Upper CI			0.287659	0.183737	0.295182	0.183737	0.300706	0.183737	0.27544	0.183737	0.536139	0.183737		0.183737		0.183737		0.183737
	Lower CI			0.220101	0.150374	0.154818	0.150374	0.163294	0.150374	0.12456	0.150374	0.246735	0.150374		0.150374		0.150374		0.150374
	Z score			4.29709		1.40106		0.45514		0.602172		3.66836
	P value			2e-05		0.16		0.65		0.55		0.0002
2yr Progression Free Survival		All Comers		≥1%		≥5%		≥10%		≥25%		≥50%		≥75%		≥80%		≥90%		1-49%
	Study	PD1 block	Chemo	PD1 block	Chemo	PD1 block	Chemo	PD1 block	Chemo	PD1 block	Chemo	PD1 block	Chemo	PD1 block	Chemo	PD1 block	Chemo	PD1 block	Chemo	PD1 block	Chemo
	Pooled result	0.0931705	0.0126273	0.136574	0.0240633	0.132527	0.0240633	0.195	0.0240633	0.122444	0.0240633	0.212795	0.0240633		0.0240633	0.249	0.0240633		0.0240633	0.0741669	0.0240633
	95% CI margin	0.0119368	0.00678959	0.0178461	0.00931831	0.0350577	0.00931831	0.0837379	0.00931831	0.0402322	0.00931831	0.0387827	0.00931831		0.00931831	0.0773722	0.00931831		0.00931831	0.0361446	0.00931831
	Upper CI	0.105107	0.0194169	0.15442	0.0333816	0.167585	0.0333816	0.278738	0.0333816	0.162676	0.0333816	0.251578	0.0333816		0.0333816	0.326372	0.0333816		0.0333816	0.110311	0.0333816
	Lower CI	0.0812337	0.00583768	0.118728	0.014745	0.0974691	0.014745	0.111262	0.014745	0.0822117	0.014745	0.174013	0.014745		0.014745	0.171628	0.014745		0.014745	0.0380223	0.014745
	Z score	8.78519		10.7194		8.2473		7.96478		6.82406		12.57				10.8894				4.46773
	P value	<0.00001		<0.00001		<0.00001		<0.00001		<0.00001		<0.00001				<0.00001				<0.00001
				<1%		<5%		<10%		<25%		<50%		<75%		<80%		<90%
	Study			PD1 block	Chemo	PD1 block	Chemo	PD1 block	Chemo	PD1 block	Chemo	PD1 block	Chemo	PD1 block	Chemo	PD1 block	Chemo	PD1 block	Chemo
	Pooled result			0.0767402	0.0240633		0.0240633		0.0240633	0.025	0.0240633	0.077658	0.0240633		0.0240633		0.0240633		0.0240633
	95% CI margin			0.0214997	0.00931831		0.00931831		0.00931831	0.0309112	0.00931831	0.0356684	0.00931831		0.00931831		0.00931831		0.00931831
	Upper CI			0.0982399	0.0333816		0.0333816		0.0333816	0.0559112	0.0333816	0.113326	0.0333816		0.0333816		0.0333816		0.0333816
	Lower CI			0.0552405	0.014745		0.014745		0.014745	-0.00591116	0.014745	0.0419896	0.014745		0.014745		0.014745		0.014745
	Z score			5.31315						0.0175332		4.99612
	P value			<0.00001						0.98404		<0.00001
3yr Overall Survival		All Comers		≥1%		≥5%		≥10%		≥25%		≥50%		≥75%		≥80%		≥90%		1-49%
	Study	PD1 block	Chemo	PD1 block	Chemo	PD1 block	Chemo	PD1 block	Chemo	PD1 block	Chemo	PD1 block	Chemo	PD1 block	Chemo	PD1 block	Chemo	PD1 block	Chemo	PD1 block	Chemo
	Pooled result	0.179777	0.0911831	0.222556	0.0911831	0.212	0.0911831		0.0911831	0.217	0.0911831	0.344223	0.0911831		0.0911831		0.0911831		0.0911831	0.185437	0.0911831
	95% CI margin	0.0177116	0.0186731	0.021731	0.0186731	0.113293	0.0186731		0.0186731	0.0753387	0.0186731	0.0391943	0.0186731		0.0186731		0.0186731		0.0186731	0.053605	0.0186731
	Upper CI	0.197489	0.109856	0.244287	0.109856	0.325293	0.109856		0.109856	0.292339	0.109856	0.383417	0.109856		0.109856		0.109856		0.109856	0.239042	0.109856
	Lower CI	0.162065	0.07251	0.200825	0.07251	0.0987073	0.07251		0.07251	0.141661	0.07251	0.305028	0.07251		0.07251		0.07251		0.07251	0.131832	0.07251
	Z score	6.28933		8.21361		2.68681				3.98171		11.9452								4.02206
	P value	<0.00001		<0.00001		0.007				7e-05		<0.00001								6e-05
				<1%		<5%		<10%		<25%		<50%		<75%		<80%		<90%
	Study			PD1 block	Chemo	PD1 block	Chemo	PD1 block	Chemo	PD1 block	Chemo	PD1 block	Chemo	PD1 block	Chemo	PD1 block	Chemo	PD1 block	Chemo
	Pooled result			0.136839	0.0911831		0.0911831		0.0911831	0.1	0.0911831	0.157239	0.0911831		0.0911831		0.0911831		0.0911831
	95% CI margin			0.0346118	0.0186731		0.0186731		0.0186731	0.0565803	0.0186731	0.0406164	0.0186731		0.0186731		0.0186731		0.0186731
	Upper CI			0.17145	0.109856		0.109856		0.109856	0.15658	0.109856	0.197856	0.109856		0.109856		0.109856		0.109856
	Lower CI			0.102227	0.07251		0.07251		0.07251	0.0434197	0.07251	0.116623	0.07251		0.07251		0.07251		0.07251
	Z score			2.47905						0.181582		3.61848
	P value			0.01						0.86		0.0003

## Sheet: Treatment Naïve Immuno Data
DATA FOR PD-1 BLOCKADE IN TREATMENT NAÏVE PATIENTS
Objective Response Rate		All Comers		≥1%		≥5%		≥10%		≥20%		≥25%		≥50%		1-49%
	Study	ORR (%)	No. of patients	ORR (%)	No. of patients	ORR (%)	No. of patients	ORR (%)	No. of patients	ORR (%)	No. of patients	ORR (%)	No. of patients	ORR (%)	No. of patients	ORR (%)	No. of patients
	Keynote 001	0.267327	101	0.291139	79									0.518519	27	0.173077	52
	Keynote 024													0.448052	154
	Keynote 042			0.273585	636					0.33414	413			0.394649	299	0.166172	337
	Checkmate 026					0.260664	211							0.340909	88
	Checkmate 012	0.230769	52	0.28125	32	0.307692	26	0.4	20			0.444444	18	0.5	12	0.15	20
	MYSTIC
	NCT01693562	0.25	52									0.268293	41
	BIRCH cohort 1					0.215827	139							0.307692	65
	FIR cohort 1					0.290323	31							0.428571	7
	IM Power 110			0.292	277	0.307	166							0.383	107
	JAVELIN Solid Tumour	0.186667	75	0.2	35
	Pooled result	0.235714		0.277511		0.266949		0.4		0.33414		0.322034		0.396549		0.166259
	95% CI margin	0.0497162		0.0269689		0.036221		0.214707		0.0454922		0.11923		0.034802		0.036083
				<1%		<5%		<10%		<20%		<25%		<50%
	Study			ORR (%)	No. of patients	ORR (%)	No. of patients	ORR (%)	No. of patients	ORR (%)	No. of patients	ORR (%)	No. of patients	ORR (%)	No. of patients
	Keynote 001			0.0833333	12									0.15625	64
	Keynote 024
	Keynote 042
	Checkmate 026
	Checkmate 012			0.142857	14	0.15	20	0.115385	26			0.107143	28	0.147059	34
	MYSTIC
	NCT01693562											0.181818	11
	BIRCH cohort 1
	FIR cohort 1
	IM Power 110
	JAVELIN Solid Tumour			0	10
	Pooled result			0.0833333		0.15		0.115385				0.128205		0.153061
	95% CI margin			0.0902859		0.156493		0.122806				0.104926		0.0712856
1yr Progression Free Survival		All Comers		≥1%		≥5%		≥10%		≥20%		≥25%		≥50%		1-49%%
	Study	1yr PFS (%)	No. of patients	1yr PFS (%)	No. of patients	1yr PFS (%)	No. of patients	1yr PFS (%)	No. of patients	1yr PFS (%)	No. of patients	1yr PFS (%)	No. of patients	1yr PFS (%)	No. of patients	1yr PFS (%)	No. of patients
	Keynote 001	0.445	101	0.35	52									0.66	27	0.35	52
				0.66	27
	Keynote 024													0.475	154
	Keynote 042			0.28	637					0.324	413			0.374	299
	Checkmate 026			0.22	271	0.24	211
	Checkmate 012	0.21	52	0.24	32									0.38	12
	MYSTIC											0.323	163
	NCT01693562	0.24	41									0.24	41
		0.1	11
	BIRCH cohort 1					0.34	138							0.38	65
	FIR cohort 1					0.2	31							0.14	7
	IM Power 110			0.305	277	0.341	166							0.37	107
	JAVELIN Solid Tumour
	Pooled result	0.293601		0.278876		0.287465				0.324		0.30377		0.403138		0.35
	95% CI margin	0.059936		0.0241808		0.0376908				0.0451364		0.0629256		0.0366566		0.129642
				<1%		<5%		<10%		<20%		<25%		<50%
	Study			1yr PFS (%)	No. of patients	1yr PFS (%)	No. of patients	1yr PFS (%)	No. of patients	1yr PFS (%)	No. of patients	1yr PFS (%)	No. of patients	1yr PFS (%)	No. of patients
	Keynote 001			0.25	12									0.25	12
														0.35	52
	Keynote 024
	Keynote 042
	Checkmate 026
	Checkmate 012			0.167	14
	MYSTIC
	NCT01693562											0.1	11
	BIRCH cohort 1
	FIR cohort 1
	IM Power 110
	JAVELIN Solid Tumour
	Pooled result			0.199265								0.1		0.328125
	95% CI margin			0.152753								0.177289		0.114588
2yr Overall Survival		All Comers		≥1%		≥5%		≥10%		≥20%		≥25%		≥50%		1-49%
	Study	2yr OS (%)	No. of patients	2yr OS (%)	No. of patients	2yr OS (%)	No. of patients	2yr OS (%)	No. of patients	2yr OS (%)	No. of patients	2yr OS (%)	No. of patients	2yr OS (%)	No. of patients	2yr OS (%)	No. of patients
	Keynote 001	0.49	101	0.373	52									0.667	27	0.373	52
				0.667	27
	Keynote 024													0.515	154
	Keynote 042			0.393	637					0.405	413			0.447	299	0.346	338
	Checkmate 026			0.22	271	0.23	211
	Checkmate 012	0.44	52	0.47	32									0.75	12
	MYSTIC	0.33	279	0.33	279							0.383	163	0.405	118
		0.14	95
	NCT01693562	0.46	62									0.48	50
	BIRCH cohort 1					0.5	138							0.52	65
	FIR cohort 1					0.28	31
	IM Power 110			0.38	277	0.41	166							0.455	107
	JAVELIN Solid Tumour
	Pooled result	0.319852		0.347013		0.33848				0.405		0.40483		0.475171		0.349498
	95% CI margin	0.0362981		0.0231641		0.0385619				0.0473442		0.065696		0.0346846		0.0473143
				<1%		<5%		<10%		<20%		<25%		<50%
	Study			2yr OS (%)	No. of patients	2yr OS (%)	No. of patients	2yr OS (%)	No. of patients	2yr OS (%)	No. of patients	2yr OS (%)	No. of patients	2yr OS (%)	No. of patients
	Keynote 001			0.38	12									0.38	12
														0.373	52
	Keynote 024
	Keynote 042
	Checkmate 026
	Checkmate 012			0.33	14
	MYSTIC			0.14	95
	NCT01693562											0.38	12
	BIRCH cohort 1
	FIR cohort 1
	IM Power 110
	JAVELIN Solid Tumour
	Pooled result			0.166852								0.38		0.374305
	95% CI margin			0.0652142								0.274633		0.118564
2yr Progression Free Survival		All Comers		≥1%		≥5%		≥10%		≥20%		≥25%		≥50%		1-49%
	Study	2yr PFS (%)	No. of patients	2yr PFS (%)	No. of patients	2yr PFS (%)	No. of patients	2yr PFS (%)	No. of patients	2yr PFS (%)	No. of patients	2yr PFS (%)	No. of patients	2yr PFS (%)	No. of patients	2yr PFS (%)	No. of patients
	Keynote 001	0.223	101	0.166	52									0.31	27	0.166	52
				0.31	27
	Keynote 024
	Keynote 042			0.15	637					0.19	413			0.222	299
	Checkmate 026
	Checkmate 012	0.14	52	0.2	32									0.38	12
	MYSTIC
	NCT01693562											0.155	41
	BIRCH cohort 1					0.2	138							0.28	65
	FIR cohort 1					0.13	31
	IM Power 110			0.185	277	0.225	166							0.2725	107
	JAVELIN Solid Tumour
	Pooled result	0.187675		0.163339		0.202209				0.19		0.155		0.245502		0.166
	95% CI margin	0.0615271		0.0225794		0.0428876				0.0378356		0.110779		0.0372373		0.101133
				<1%		<5%		<10%		<20%		<25%		<50%
	Study			2yr PFS (%)	No. of patients	2yr PFS (%)	No. of patients	2yr PFS (%)	No. of patients	2yr PFS (%)	No. of patients	2yr PFS (%)	No. of patients	2yr PFS (%)	No. of patients
	Keynote 001
	Keynote 024
	Keynote 042
	Checkmate 026
	Checkmate 012
	MYSTIC
	NCT01693562											0.001	11
	BIRCH cohort 1
	FIR cohort 1
	IM Power 110
	JAVELIN Solid Tumour
	Pooled result											0.001
	95% CI margin											0.0186785
3yr Overall Survival		All Comers		≥1%		≥5%		≥10%		≥20%		≥25%		≥50%		1-49%
	Study	3yr OS (%)	No. of patients	3yr OS (%)	No. of patients	3yr OS (%)	No. of patients	3yr OS (%)	No. of patients	3yr OS (%)	No. of patients	3yr OS (%)	No. of patients	3yr OS (%)	No. of patients	3yr OS (%)	No. of patients
	Keynote 001	0.37	101	0.275	52									0.48	27	0.275	52
				0.48	27
	Keynote 024													0.437	154
	Keynote 042			0.28	637					0.314	413			0.345	299	0.22	338
	Checkmate 026
	Checkmate 012	0.36	52	0.39	32									0.522	12
	MYSTIC			0.27	279
	NCT01693562	0.425	50									0.425	50
		0.28	12
	BIRCH cohort 1
	FIR cohort 1
	IM Power 110
	JAVELIN Solid Tumour
	Pooled result	0.373942		0.284129						0.314		0.425		0.383332		0.226431
	95% CI margin	0.0645103		0.0275029						0.0447618		0.137025		0.0427162		0.0415005
				<1%		<5%		<10%		<20%		<25%		<50%
	Study			3yr OS (%)	No. of patients	3yr OS (%)	No. of patients	3yr OS (%)	No. of patients	3yr OS (%)	No. of patients	3yr OS (%)	No. of patients	3yr OS (%)	No. of patients
	Keynote 001
	Keynote 024
	Keynote 042
	Checkmate 026
	Checkmate 012
	MYSTIC
	NCT01693562											0.28	12
	BIRCH cohort 1
	FIR cohort 1
	IM Power 110
	JAVELIN Solid Tumour
	Pooled result											0.28
	95% CI margin											0.254045

## Sheet: Treatment Naïve Chemo Data
DATA FOR CHEMOTHERAPY IN TREATMENT NAÏVE PATIENTS
Objective Response Rate		All Patients		All Patients		All Patients		All Patients		All Patients		All Patients		All Patients		All Patients
	Study	ORR (%)	No. of patients	ORR (%)	No. of patients	ORR (%)	No. of patients	ORR (%)	No. of patients	ORR (%)	No. of patients	ORR (%)	No. of patients	ORR (%)	No. of patients	ORR (%)	No. of patients
	Keynote 001
	Keynote 024	0.278146	151	0.278146	151	0.278146	151	0.278146	151	0.278146	151	0.278146	151	0.278146	151	0.278146	151
	Keynote 042	0.265306	637	0.265306	637	0.265306	637	0.265306	637	0.265306	637	0.265306	637	0.265306	637	0.265306	637
	Checkmate 026	0.334906	212	0.334906	212	0.334906	212	0.334906	212	0.334906	212	0.334906	212	0.334906	212	0.334906	212
	Checkmate 012
	MYSTIC
	NCT01693562
	BIRCH cohort 1
	FIR cohort 1
	IM Power 110	0.318	277	0.318	277	0.318	277	0.318	277	0.318	277	0.318	277	0.318	277	0.318	277
	JAVELIN Solid Tumour
	Pooled result	0.289809		0.289809		0.289809		0.289809		0.289809		0.289809		0.289809		0.289809
	95% CI margin	0.0248831		0.0248831		0.0248831		0.0248831		0.0248831		0.0248831		0.0248831		0.0248831
				All Patients		All Patients		All Patients		All Patients		All Patients		All Patients
	Study			ORR (%)	No. of patients	ORR (%)	No. of patients	ORR (%)	No. of patients	ORR (%)	No. of patients	ORR (%)	No. of patients	ORR (%)	No. of patients
	Keynote 001
	Keynote 024			0.278146	151	0.278146	151	0.278146	151	0.278146	151	0.278146	151	0.278146	151
	Keynote 042			0.265306	637	0.265306	637	0.265306	637	0.265306	637	0.265306	637	0.265306	637
	Checkmate 026			0.334906	212	0.334906	212	0.334906	212	0.334906	212	0.334906	212	0.334906	212
	Checkmate 012
	MYSTIC
	NCT01693562
	BIRCH cohort 1
	FIR cohort 1
	IM Power 110			0.318	277	0.318	277	0.318	277	0.318	277	0.318	277	0.318	277
	JAVELIN Solid Tumour
	Pooled result			0.289809		0.289809		0.289809		0.289809		0.289809		0.289809
	95% CI margin			0.0248831		0.0248831		0.0248831		0.0248831		0.0248831		0.0248831
1yr Progression Free Survival		All Patients		All Patients		All Patients		All Patients		All Patients		All Patients		All Patients		All Patients
	Study	1yr PFS (%)	No. of patients	1yr PFS (%)	No. of patients	1yr PFS (%)	No. of patients	1yr PFS (%)	No. of patients	1yr PFS (%)	No. of patients	1yr PFS (%)	No. of patients	1yr PFS (%)	No. of patients	1yr PFS (%)	No. of patients
	Keynote 001
	Keynote 024	0.15	151	0.15	151	0.15	151	0.15	151	0.15	151	0.15	151	0.15	151	0.15	151
	Keynote 042	0.266	637	0.266	637	0.266	637	0.266	637	0.266	637	0.266	637	0.266	637	0.266	637
	Checkmate 026	0.232	270	0.232	270	0.232	270	0.232	270	0.232	270	0.232	270	0.232	270	0.232	270
	Checkmate 012
	MYSTIC
	NCT01693562
	BIRCH cohort 1
	FIR cohort 1
	IM Power 110	0.17	277	0.17	277	0.17	277	0.17	277	0.17	277	0.17	277	0.17	277	0.17	277
	JAVELIN Solid Tumour
	Pooled result	0.218385		0.218385		0.218385		0.218385		0.218385		0.218385		0.218385		0.218385
	95% CI margin	0.0220164		0.0220164		0.0220164		0.0220164		0.0220164		0.0220164		0.0220164		0.0220164
				All Patients		All Patients		All Patients		All Patients		All Patients		All Patients
	Study			1yr PFS (%)	No. of patients	1yr PFS (%)	No. of patients	1yr PFS (%)	No. of patients	1yr PFS (%)	No. of patients	1yr PFS (%)	No. of patients	1yr PFS (%)	No. of patients
	Keynote 001
	Keynote 024			0.15	151	0.15	151	0.15	151	0.15	151	0.15	151	0.15	151
	Keynote 042			0.266	637	0.266	637	0.266	637	0.266	637	0.266	637	0.266	637
	Checkmate 026			0.232	270	0.232	270	0.232	270	0.232	270	0.232	270	0.232	270
	Checkmate 012
	MYSTIC
	NCT01693562
	BIRCH cohort 1
	FIR cohort 1
	IM Power 110			0.17	277	0.17	277	0.17	277	0.17	277	0.17	277	0.17	277
	JAVELIN Solid Tumour
	Pooled result			0.218385		0.218385		0.218385		0.218385		0.218385		0.218385
	95% CI margin			0.0220164		0.0220164		0.0220164		0.0220164		0.0220164		0.0220164
2yr Overall Survival		All Patients		All Patients		All Patients		All Patients		All Patients		All Patients		All Patients		All Patients
	Study	2yr OS (%)	No. of patients	2yr OS (%)	No. of patients	2yr OS (%)	No. of patients	2yr OS (%)	No. of patients	2yr OS (%)	No. of patients	2yr OS (%)	No. of patients	2yr OS (%)	No. of patients	2yr OS (%)	No. of patients
	Keynote 001
	Keynote 024	0.345	151	0.345	151	0.345	151	0.345	151	0.345	151	0.345	151	0.345	151	0.345	151
	Keynote 042	0.28	637	0.28	637	0.28	637	0.28	637	0.28	637	0.28	637	0.28	637	0.28	637
	Checkmate 026	0.38	270	0.38	270	0.38	270	0.38	270	0.38	270	0.38	270	0.38	270	0.38	270
	Checkmate 012
	MYSTIC
	NCT01693562
	BIRCH cohort 1
	FIR cohort 1
	IM Power 110	0.325	277	0.325	277	0.325	277	0.325	277	0.325	277	0.325	277	0.325	277	0.325	277
	JAVELIN Solid Tumour
	Pooled result	0.314451		0.314451		0.314451		0.314451		0.314451		0.314451		0.314451		0.314451
	95% CI margin	0.0248188		0.0248188		0.0248188		0.0248188		0.0248188		0.0248188		0.0248188		0.0248188
				<1%		<5%		<10%		<20%		<25%		<50%
	Study			2yr OS (%)	No. of patients	2yr OS (%)	No. of patients	2yr OS (%)	No. of patients	2yr OS (%)	No. of patients	2yr OS (%)	No. of patients	2yr OS (%)	No. of patients
	Keynote 001
	Keynote 024			0.345	151	0.345	151	0.345	151	0.345	151	0.345	151	0.345	151
	Keynote 042			0.28	637	0.28	637	0.28	637	0.28	637	0.28	637	0.28	637
	Checkmate 026			0.38	270	0.38	270	0.38	270	0.38	270	0.38	270	0.38	270
	Checkmate 012
	MYSTIC
	NCT01693562
	BIRCH cohort 1
	FIR cohort 1
	IM Power 110			0.325	277	0.325	277	0.325	277	0.325	277	0.325	277	0.325	277
	JAVELIN Solid Tumour
	Pooled result			0.314451		0.314451		0.314451		0.314451		0.314451		0.314451
	95% CI margin			0.0248188		0.0248188		0.0248188		0.0248188		0.0248188		0.0248188
2yr Progression Free Survival		All Patients		All Patients		All Patients		All Patients		All Patients		All Patients		All Patients		All Patients
	Study	2yr PFS (%)	No. of patients	2yr PFS (%)	No. of patients	2yr PFS (%)	No. of patients	2yr PFS (%)	No. of patients	2yr PFS (%)	No. of patients	2yr PFS (%)	No. of patients	2yr PFS (%)	No. of patients	2yr PFS (%)	No. of patients
	Keynote 001
	Keynote 024
	Keynote 042	0.07	637	0.07	637	0.07	637	0.07	637	0.07	637	0.07	637	0.07	637	0.07	637
	Checkmate 026
	Checkmate 012
	MYSTIC
	NCT01693562
	BIRCH cohort 1
	FIR cohort 1
	IM Power 110	0.0375	277	0.0375	277	0.0375	277	0.0375	277	0.0375	277	0.0375	277	0.0375	277	0.0375	277
	JAVELIN Solid Tumour
	Pooled result	0.0557143		0.0557143		0.0557143		0.0557143		0.0557143		0.0557143		0.0557143		0.0557143
	95% CI margin	0.0148334		0.0148334		0.0148334		0.0148334		0.0148334		0.0148334		0.0148334		0.0148334
				All Patients		All Patients		All Patients		All Patients		All Patients		All Patients
	Study			2yr PFS (%)	No. of patients	2yr PFS (%)	No. of patients	2yr PFS (%)	No. of patients	2yr PFS (%)	No. of patients	2yr PFS (%)	No. of patients	2yr PFS (%)	No. of patients
	Keynote 001
	Keynote 024
	Keynote 042			0.07	637	0.07	637	0.07	637	0.07	637	0.07	637	0.07	637
	Checkmate 026
	Checkmate 012
	MYSTIC
	NCT01693562
	BIRCH cohort 1
	FIR cohort 1
	IM Power 110			0.0375	277	0.0375	277	0.0375	277	0.0375	277	0.0375	277	0.0375	277
	JAVELIN Solid Tumour
	Pooled result			0.0557143		0.0557143		0.0557143		0.0557143		0.0557143		0.0557143
	95% CI margin			0.0148334		0.0148334		0.0148334		0.0148334		0.0148334		0.0148334
3yr Overall Survival		All Comers		≥1%		≥5%		≥10%		≥20%		≥25%		≥50%		1-49%
	Study	3yr OS (%)	No. of patients	3yr OS (%)	No. of patients	3yr OS (%)	No. of patients	3yr OS (%)	No. of patients	3yr OS (%)	No. of patients	3yr OS (%)	No. of patients	3yr OS (%)	No. of patients	3yr OS (%)	No. of patients
	Keynote 001
	Keynote 024	0.249	151	0.249	151	0.249	151	0.249	151	0.249	151	0.249	151	0.249	151	0.249	151
	Keynote 042	0.195	637	0.195	637	0.195	637	0.195	637	0.195	637	0.195	637	0.195	637	0.195	637
	Checkmate 026
	Checkmate 012
	MYSTIC
	NCT01693562
	BIRCH cohort 1
	FIR cohort 1
	IM Power 110
	JAVELIN Solid Tumour
	Pooled result	0.203962		0.203962		0.203962		0.203962		0.203962		0.203962		0.203962		0.203962
	95% CI margin	0.0280992		0.0280992		0.0280992		0.0280992		0.0280992		0.0280992		0.0280992		0.0280992
				<1%		<5%		<10%		<20%		<25%		<50%
	Study			3yr OS (%)	No. of patients	3yr OS (%)	No. of patients	3yr OS (%)	No. of patients	3yr OS (%)	No. of patients	3yr OS (%)	No. of patients	3yr OS (%)	No. of patients
	Keynote 001
	Keynote 024			0.249	151	0.249	151	0.249	151	0.249	151	0.249	151	0.249	151
	Keynote 042			0.195	637	0.195	637	0.195	637	0.195	637	0.195	637	0.195	637
	Checkmate 026
	Checkmate 012
	MYSTIC
	NCT01693562
	BIRCH cohort 1
	FIR cohort 1
	IM Power 110
	JAVELIN Solid Tumour
	Pooled result			0.203962		0.203962		0.203962		0.203962		0.203962		0.203962
	95% CI margin			0.0280992		0.0280992		0.0280992		0.0280992		0.0280992		0.0280992

## Sheet: Pretreated Immuno Data
DATA FOR PD-1 BLOCKADE IN PRETREATED PATIENTS
Objective Response Rate		All Comers		≥1%		≥5%		≥10%		≥25%		≥50%		≥75%		≥80%		≥90%		1-49%
	Study	ORR (%)	No. of patients	ORR (%)	No. of patients	ORR (%)	No. of patients	ORR (%)	No. of patients	ORR (%)	No. of patients	ORR (%)	No. of patients	ORR (%)	No. of patients	ORR (%)	No. of patients	ORR (%)	No. of patients	ORR (%)	No. of patients
	Keynote 001	0.180203	394	0.243816	283							0.382812	128							0.129032	155
	Keynote 010			0.180233	344					0.26776	366	0.302158	139	0.336957	184
				0.184971	346							0.291391	151
	Pembro-RT	0.175	40	0.461538	13							0.6	5							0.375	8
	Keynote 025			0.216216	37							0.272727	11							0.192308	26
	Checkmate 057	0.191781	292	0.308943	123	0.368421	95	0.372093	86			0.41	66
	Checkmate 017	0.2	135	0.174603	63	0.214286	42	0.194444	36			0.29	17
	Checkmate 063	0.145299	117	0.2	45	0.24	25	0.24	25
	Checkmate 003	0.170543	129	0.131579	38	0.151515	33
	Checkmate 057/017/063/003
	ONO-4538-05	0.257143	35	0.466667	15	0.384615	13	0.363636	11			0.2	5							0.6	10
	ONO-4538-06	0.223684	76	0.333333	27	0.473684	19	0.5	18			0.571429	7							0.25	20
	NCT01693562	0.127451	204							0.198113	106
	ATLANTIC cohort 2	0.129707	239							0.164384	146							0.3	70
	ATLANTIC cohort 3																	0.308824	68
	Lung-MAP SWOG S1400A	0.11	68							0.142857	14
	POPLAR	0.145833	144	0.182796	93	0.22	50					0.375	24							0.115942	69
	OAK	0.137031	613	0.181034	348	0.252941	170					0.314607	89							0.135135	259
	BIRCH cohort 2					0.197026	269					0.262295	122
	BIRCH cohort 3					0.198413	252					0.313043	115
	FIR cohort 2					0.195652	92					0.263158	38
	FIR cohort 3					0.230769	13					0.25	8
	JAVELIN Solid Tumour	0.119565	184	0.139344	122	0.142857	84			0.169811	53
	JAVELIN Lung 200	0.14899	396	0.189394	264							0.25	168			0.308333	120			0.0833333	96
	CC-486-NSCL-001	0.142857	49	0.2	20							0.444444	9							0	11
	SHR-1210-201	0.184932	146	0.25	72					0.292683	41	0.233333	30							0.261905	42
	Pooled result	0.156541		0.202841		0.223855		0.329545		0.22865		0.307412		0.336957		0.308333		0.304348		0.145115
	95% CI margin	0.0124717		0.0166045		0.0240184		0.0694452		0.0305492		0.0268801		0.0682975		0.0826274		0.0767711		0.0261674
				<1%		<5%		<10%		<25%		<50%		<75%		<80%		<90%
	Study			ORR (%)	No. of patients	ORR (%)	No. of patients	ORR (%)	No. of patients	ORR (%)	No. of patients	ORR (%)	No. of patients	ORR (%)	No. of patients	ORR (%)	No. of patients	ORR (%)	No. of patients
	Keynote 001			0.0987654	81							0.118644	236
	Keynote 010
	Pembro-RT			0.04	25							0.121212	33
	Keynote 025
	Checkmate 057			0.0925926	108	0.102941	136	0.110345	145
	Checkmate 017			0.166667	54	0.146667	75	0.160494	81
	Checkmate 063			0.129032	31	0.137255	51
	Checkmate 003			0.166667	30	0.142857	35
	Checkmate 057/017/063/003
	ONO-4538-05			0	4	0.333333	6	0.375	8			0.428571	14
	ONO-4538-06			0.230769	13	0.142857	21	0.136364	22			0.242424	33
	NCT01693562									0.0510204	98
	ATLANTIC cohort 2									0.0752688	93							0.13	119
	ATLANTIC cohort 3
	Lung-MAP SWOG S1400A
	POPLAR			0.0784314	51	0.106383	94					0.1	120
	OAK			0.0769231	260	0.0913242	438					0.105973	519
	BIRCH cohort 2
	BIRCH cohort 3
	FIR cohort 2
	FIR cohort 3
	JAVELIN Solid Tumour			0.1	20	0.12069	58			0.11236	89
	JAVELIN Lung 200			0.0681818	132							0.0745614	228			0.0797101	276
	CC-486-NSCL-001			0.0526316	19							0.0333333	30
	SHR-1210-201			0.121622	74					0.142857	105	0.172414	116
	Pooled result			0.094235		0.108315		0.136719		0.0961039		0.113619				0.0797101		0.13
	95% CI margin			0.0190663		0.0201481		0.0420849		0.0294412		0.017062				0.0319537		0.0604246
1yr Progression Free Survival		All Comers		≥1%		≥5%		≥10%		≥25%		≥50%		≥75%		≥80%		≥90%		1-49%
	Study	1yr PFS (%)	No. of patients	1yr PFS (%)	No. of patients	1yr PFS (%)	No. of patients	1yr PFS (%)	No. of patients	1yr PFS (%)	No. of patients	1yr PFS (%)	No. of patients	1yr PFS (%)	No. of patients	1yr PFS (%)	No. of patients	1yr PFS (%)	No. of patients	1yr PFS (%)	No. of patients
	Keynote 001	0.28	449	0.206	168							0.397	138							0.206	168
				0.397	138
	Keynote 010			0.175	344							0.29	139
				0.22	346							0.33	151
	Pembro-RT	0.24	40
	Keynote 025			0.23	38							0.25	12
	Checkmate 057	0.191	292			0.32	95	0.31	86
	Checkmate 017	0.21	135			0.31	42	0.318	36
	Checkmate 063	0.204	117
	Checkmate 003	0.175	129
	Checkmate 057/017/063/003			0.258	262
	ONO-4538-05	0.245	35	0.389	15							0.4	5							0.36	10
	ONO-4538-06	0.242	76	0.307	27							0.571	7							0.208	20
	NCT01693562	0.119	106							0.119	106
		0.05	98
	ATLANTIC cohort 2	0.18	149							0.18	149
		0.1	93
	ATLANTIC cohort 3																	0.28	67
	Lung-MAP SWOG S1400A
	POPLAR	0.16	144	0.19	93	0.2	50					0.33	24
	OAK	0.17	613	0.19	347	0.233	168					0.24	89
	BIRCH cohort 2					0.21	122					0.21	122
						0.1	146
	BIRCH cohort 3					0.18	115					0.18	115
						0.1	136
	FIR cohort 2					0.23	93					0.33	38
	FIR cohort 3					0.24	13					0.38	8
	JAVELIN Solid Tumour	0.165	184	0.191	122	0.25	84			0.28	53
	JAVELIN Lung 200			0.245	264							0.275	168			0.32	120
	CC-486-NSCL-001	0.29	49
	SHR-1210-201	0.244	30	0.244	30					0.244	30	0.244	30							0.34	11
		0.34	11	0.34	11					0.34	11									0.232	31
		0.232	31	0.232	31
		0.072	74
	Pooled result	0.168949		0.219636		0.176834		0.312338		0.173133		0.275471				0.32		0.28		0.218735
	95% CI margin	0.0135359		0.0170356		0.0225157		0.0822361		0.0392384		0.0267466				0.0834632		0.107514		0.052106
				<1%		<5%		<10%		<25%		<50%		<75%		<80%		<90%
	Study			1yr PFS (%)	No. of patients	1yr PFS (%)	No. of patients	1yr PFS (%)	No. of patients	1yr PFS (%)	No. of patients	1yr PFS (%)	No. of patients	1yr PFS (%)	No. of patients	1yr PFS (%)	No. of patients	1yr PFS (%)	No. of patients
	Keynote 001			0.205	90							0.205	90
												0.206	168
	Keynote 010
	Pembro-RT
	Keynote 025
	Checkmate 057					0.12	136	0.14	145
	Checkmate 017					0.14	75	0.18	81
	Checkmate 063
	Checkmate 003					0.12	35
	Checkmate 057/017/063/003			0.147	222
	ONO-4538-05
												0.36	10
	ONO-4538-06			0.308	13							0.308	13
												0.208	10
	NCT01693562									0.06	109
	ATLANTIC cohort 2									0.1	93
	ATLANTIC cohort 3
	Lung-MAP SWOG S1400A
	POPLAR			0.11	51
	OAK			0.15	260
	BIRCH cohort 2
	BIRCH cohort 3
	FIR cohort 2
	FIR cohort 3
	JAVELIN Solid Tumour			0.05	20	0.1	58			0.15	89
	JAVELIN Lung 200
	CC-486-NSCL-001
	SHR-1210-201			0.072	74					0.072	74	0.072	74
										0.232	31	0.232	31
												0.34	11
	Pooled result			0.132289		0.119851		0.152521		0.0897993		0.165401
	95% CI margin			0.0243626		0.0364801		0.0468115		0.0278709		0.0353456
2yr Overall Survival		All Comers		≥1%		≥5%		≥10%		≥25%		≥50%		≥75%		≥80%		≥90%		1-49%
	Study	2yr OS (%)	No. of patients	2yr OS (%)	No. of patients	2yr OS (%)	No. of patients	2yr OS (%)	No. of patients	2yr OS (%)	No. of patients	2yr OS (%)	No. of patients	2yr OS (%)	No. of patients	2yr OS (%)	No. of patients	2yr OS (%)	No. of patients	2yr OS (%)	No. of patients
	Keynote 001	0.299	449	0.262	168							0.386	138							0.262	168
				0.386	138
	Keynote 010			0.317	690							0.41	290
	Pembro-RT
	Keynote 025			0.45	38							0.33	12
	Checkmate 057	0.287	292			0.44	95	0.45	86			0.48	66
	Checkmate 017	0.23	135			0.26	42	0.28	35			0.35	17
	Checkmate 063	0.215	117
	Checkmate 003	0.248	129									0.43	13
	Checkmate 057/017/063/003			0.313	262
	ONO-4538-05	0.371	35	0.333	15							0.203	5							0.4	10
	ONO-4538-06	0.374	76	0.519	27							0.714	7							0.45	20
	NCT01693562	0.252	240							0.31	115
	ATLANTIC cohort 2									0.225	149
	ATLANTIC cohort 3
	Lung-MAP SWOG S1400A
	POPLAR	0.322	144	0.36	93	0.361	50					0.417	24
	OAK	0.297	613	0.319	347	0.363	168					0.428	89
	BIRCH cohort 2					0.38	269					0.44	122
	BIRCH cohort 3					0.31	252					0.405	115
	FIR cohort 2					0.32	93
	FIR cohort 3					0.19	13
	JAVELIN Solid Tumour	0.25	184	0.3	122
	JAVELIN Lung 200	0.265	396	0.275	264							0.353	168			0.395	120
	CC-486-NSCL-001
	SHR-1210-201
	Pooled result	0.27798		0.315605		0.347185		0.393361		0.257827		0.405198				0.395				0.283125
	95% CI margin	0.0165213		0.0195107		0.0296192		0.0858621		0.0525314		0.029339				0.0874665				0.0622508
				<1%		<5%		<10%		<25%		<50%		<75%		<80%		<90%
	Study			2yr OS (%)	No. of patients	2yr OS (%)	No. of patients	2yr OS (%)	No. of patients	2yr OS (%)	No. of patients	2yr OS (%)	No. of patients	2yr OS (%)	No. of patients	2yr OS (%)	No. of patients	2yr OS (%)	No. of patients
	Keynote 001			0.238	90
	Keynote 010
	Pembro-RT
	Keynote 025
	Checkmate 057					0.225	136	0.232	145
	Checkmate 017
	Checkmate 063
	Checkmate 003
	Checkmate 057/017/063/003			0.249	222
	ONO-4538-05
												0.4	10
	ONO-4538-06			0.308	13							0.308	13
												0.45	20
	NCT01693562									0.2	108
	ATLANTIC cohort 2
	ATLANTIC cohort 3
	Lung-MAP SWOG S1400A
	POPLAR			0.25	51
	OAK			0.273	240
	BIRCH cohort 2
	BIRCH cohort 3
	FIR cohort 2
	FIR cohort 3
	JAVELIN Solid Tumour			0.171	20
	JAVELIN Lung 200
	CC-486-NSCL-001
	SHR-1210-201
	Pooled result			0.25388		0.225		0.232		0.2		0.391437
	95% CI margin			0.0337793		0.0701825		0.0687063		0.0754404		0.144702
2yr Progression Free Survival		All Comers		≥1%		≥5%		≥10%		≥25%		≥50%		≥75%		≥80%		≥90%		1-49%
	Study	2yr PFS (%)	No. of patients	2yr PFS (%)	No. of patients	2yr PFS (%)	No. of patients	2yr PFS (%)	No. of patients	2yr PFS (%)	No. of patients	2yr PFS (%)	No. of patients	2yr PFS (%)	No. of patients	2yr PFS (%)	No. of patients	2yr PFS (%)	No. of patients	2yr PFS (%)	No. of patients
	Keynote 001	0.149	449	0.065	168							0.268	138							0.065	168
				0.268	138
	Keynote 010
	Pembro-RT
	Keynote 025			0.2	38							0.17	12
	Checkmate 057	0.124	292	0.16	123	0.195	95	0.195	86
	Checkmate 017	0.156	135
	Checkmate 063	0.081	117
	Checkmate 003	0.079	129
	Checkmate 057/017/063/003			0.172	262
	ONO-4538-05	0.164	35	0.29	15							0.4	5							0.24	10
	ONO-4538-06	0.161	76	0.265	27							0.43	7							0.208	20
	NCT01693562	0.119	106							0.119	106
		0.025	98
	ATLANTIC cohort 2									0.125	149
	ATLANTIC cohort 3
	Lung-MAP SWOG S1400A
	POPLAR
	OAK	0.09	613	0.108	347	0.128	168					0.137	89
	BIRCH cohort 2
	BIRCH cohort 3
	FIR cohort 2					0.102	93
	FIR cohort 3
	JAVELIN Solid Tumour	0.065	184
	JAVELIN Lung 200			0.18	264							0.225	168			0.249	120
	CC-486-NSCL-001
	SHR-1210-201
	Pooled result	0.0931705		0.136574		0.132527		0.195		0.122444		0.212795				0.249				0.0741669
	95% CI margin	0.0119368		0.0178461		0.0350577		0.0837379		0.0402322		0.0387827				0.0773722				0.0361446
				<1%		<5%		<10%		<25%		<50%		<75%		<80%		<90%
	Study			2yr PFS (%)	No. of patients	2yr PFS (%)	No. of patients	2yr PFS (%)	No. of patients	2yr PFS (%)	No. of patients	2yr PFS (%)	No. of patients	2yr PFS (%)	No. of patients	2yr PFS (%)	No. of patients	2yr PFS (%)	No. of patients
	Keynote 001			0.128	90
												0.065	168
	Keynote 010
	Pembro-RT
	Keynote 025
	Checkmate 057
	Checkmate 017
	Checkmate 063
	Checkmate 003
	Checkmate 057/017/063/003			0.072	222
	ONO-4538-05
												0.24	10
	ONO-4538-06			0.206	13							0.206	13
												0.209	20
	NCT01693562									0.025	98
	ATLANTIC cohort 2
	ATLANTIC cohort 3
	Lung-MAP SWOG S1400A
	POPLAR
	OAK			0.068	260
	BIRCH cohort 2
	BIRCH cohort 3
	FIR cohort 2
	FIR cohort 3
	JAVELIN Solid Tumour
	JAVELIN Lung 200
	CC-486-NSCL-001
	SHR-1210-201
	Pooled result			0.0767402						0.025		0.077658
	95% CI margin			0.0214997						0.0309112		0.0356684
3yr Overall Survival		All Comers		≥1%		≥5%		≥10%		≥25%		≥50%		≥75%		≥80%		≥90%		1-49%
	Study	3yr OS (%)	No. of patients	3yr OS (%)	No. of patients	3yr OS (%)	No. of patients	3yr OS (%)	No. of patients	3yr OS (%)	No. of patients	3yr OS (%)	No. of patients	3yr OS (%)	No. of patients	3yr OS (%)	No. of patients	3yr OS (%)	No. of patients	3yr OS (%)	No. of patients
	Keynote 001	0.21	449	0.17	168							0.305	138							0.17	168
				0.305	138
	Keynote 010			0.23	690							0.35	290
	Pembro-RT
	Keynote 025
	Checkmate 057	0.177	292									0.39	66
	Checkmate 017	0.156	135									0.29	17
	Checkmate 063	0.126	117
	Checkmate 003	0.184	129									0.43	13
	Checkmate 057/017/063/003			0.213	262
	ONO-4538-05	0.2	35	0.1975	15							0.203	5							0.2	10
	ONO-4538-06	0.319	76	0.442	27							0.575	7							0.394	20
	NCT01693562	0.217	115							0.217	115
		0.1	108
	ATLANTIC cohort 2
	ATLANTIC cohort 3
	Lung-MAP SWOG S1400A
	POPLAR	0.187	144	0.18	93	0.212	50					0.375	24
	OAK
	BIRCH cohort 2
	BIRCH cohort 3
	FIR cohort 2
	FIR cohort 3
	JAVELIN Solid Tumour	0.19	184
	JAVELIN Lung 200
	CC-486-NSCL-001
	SHR-1210-201
	Pooled result	0.179777		0.222556		0.212				0.217		0.344223								0.185437
	95% CI margin	0.0177116		0.021731		0.113293				0.0753387		0.0391943								0.053605
				<1%		<5%		<10%		<25%		<50%		<75%		<80%		<90%
	Study			3yr OS (%)	No. of patients	3yr OS (%)	No. of patients	3yr OS (%)	No. of patients	3yr OS (%)	No. of patients	3yr OS (%)	No. of patients	3yr OS (%)	No. of patients	3yr OS (%)	No. of patients	3yr OS (%)	No. of patients
	Keynote 001			0.11	90							0.11	90
												0.17	168
	Keynote 010
	Pembro-RT
	Keynote 025
	Checkmate 057
	Checkmate 017
	Checkmate 063
	Checkmate 003
	Checkmate 057/017/063/003			0.135	222
	ONO-4538-05
												0.203	10
	ONO-4538-06			0.23	13							0.23	13
												0.3975	20
	NCT01693562									0.1	108
	ATLANTIC cohort 2
	ATLANTIC cohort 3
	Lung-MAP SWOG S1400A
	POPLAR			0.205	51
	OAK
	BIRCH cohort 2
	BIRCH cohort 3
	FIR cohort 2
	FIR cohort 3
	JAVELIN Solid Tumour
	JAVELIN Lung 200
	CC-486-NSCL-001
	SHR-1210-201
	Pooled result			0.136839						0.1		0.157239
	95% CI margin			0.0346118						0.0565803		0.0406164

## Sheet: Pretreated Chemo Data
DATA FOR CHEMOTHERAPY IN PRETREATED PATIENTS
Objective Response Rate		All Patients		All Patients		All Patients		All Patients		All Patients		All Patients		All Patients		All Patients		All Patients		All Patients
	Study	ORR (%)	No. of patients	ORR (%)	No. of patients	ORR (%)	No. of patients	ORR (%)	No. of patients	ORR (%)	No. of patients	ORR (%)	No. of patients	ORR (%)	No. of patients	ORR (%)	No. of patients	ORR (%)	No. of patients	ORR (%)	No. of patients
	Keynote 001
	Keynote 010	0.0932945	343	0.0932945	343	0.0932945	343	0.0932945	343	0.0932945	343	0.0932945	343	0.0932945	343	0.0932945	343	0.0932945	343	0.0932945	343
	Pembro-RT
	Keynote 025
	Checkmate 057	0.124138	290	0.124138	290	0.124138	290	0.124138	290	0.124138	290	0.124138	290	0.124138	290	0.124138	290	0.124138	290	0.124138	290
	Checkmate 017	0.0875912	137	0.0875912	137	0.0875912	137	0.0875912	137	0.0875912	137	0.0875912	137	0.0875912	137	0.0875912	137	0.0875912	137	0.0875912	137
	Checkmate 063
	Checkmate 003
	Checkmate 057/017/063/003
	ONO-4538-05
	ONO-4538-06
	NCT01693562
	ATLANTIC cohort 2
	ATLANTIC cohort 3
	Lung-MAP SWOG S1400A
	POPLAR	0.146853	143	0.146853	143	0.146853	143	0.146853	143	0.146853	143	0.146853	143	0.146853	143	0.146853	143	0.146853	143	0.146853	143
	OAK	0.117647	612	0.117647	612	0.117647	612	0.117647	612	0.117647	612	0.117647	612	0.117647	612	0.117647	612	0.117647	612	0.117647	612
	BIRCH cohort 2
	BIRCH cohort 3
	FIR cohort 2
	FIR cohort 3
	JAVELIN Solid Tumour
	JAVELIN Lung 200	0.111111	396	0.111111	396	0.111111	396	0.111111	396	0.111111	396	0.111111	396	0.111111	396	0.111111	396	0.111111	396	0.111111	396
	CC-486-NSCL-001
	SHR-1210-201
	Pooled result	0.112962		0.112962		0.112962		0.112962		0.112962		0.112962		0.112962		0.112962		0.112962		0.112962
	95% CI margin	0.0141556		0.0141556		0.0141556		0.0141556		0.0141556		0.0141556		0.0141556		0.0141556		0.0141556		0.0141556
				All Patients		All Patients		All Patients		All Patients		All Patients		All Patients		All Patients		All Patients		All Patients
	Study			ORR (%)	No. of patients	ORR (%)	No. of patients	ORR (%)	No. of patients	ORR (%)	No. of patients	ORR (%)	No. of patients	ORR (%)	No. of patients	ORR (%)	No. of patients	ORR (%)	No. of patients
	Keynote 001
	Keynote 010			0.0932945	343	0.0932945	343	0.0932945	343	0.0932945	343	0.0932945	343	0.0932945	343	0.0932945	343	0.0932945	343
	Pembro-RT
	Keynote 025
	Checkmate 057			0.124138	290	0.124138	290	0.124138	290	0.124138	290	0.124138	290	0.124138	290	0.124138	290	0.124138	290
	Checkmate 017			0.0875912	137	0.0875912	137	0.0875912	137	0.0875912	137	0.0875912	137	0.0875912	137	0.0875912	137	0.0875912	137
	Checkmate 063
	Checkmate 003
	Checkmate 057/017/063/003
	ONO-4538-05
	ONO-4538-06
	NCT01693562
	ATLANTIC cohort 2
	ATLANTIC cohort 3
	Lung-MAP SWOG S1400A
	POPLAR			0.146853	143	0.146853	143	0.146853	143	0.146853	143	0.146853	143	0.146853	143	0.146853	143	0.146853	143
	OAK			0.117647	612	0.117647	612	0.117647	612	0.117647	612	0.117647	612	0.117647	612	0.117647	612	0.117647	612
	BIRCH cohort 2
	BIRCH cohort 3
	FIR cohort 2
	FIR cohort 3
	JAVELIN Solid Tumour
	JAVELIN Lung 200			0.111111	396	0.111111	396	0.111111	396	0.111111	396	0.111111	396	0.111111	396	0.111111	396	0.111111	396
	CC-486-NSCL-001
	SHR-1210-201
	Pooled result			0.112962		0.112962		0.112962		0.112962		0.112962		0.112962		0.112962		0.112962
	95% CI margin			0.0141556		0.0141556		0.0141556		0.0141556		0.0141556		0.0141556		0.0141556		0.0141556
1yr Progression Free Survival		All Patients		All Patients		All Patients		All Patients		All Patients		All Patients		All Patients		All Patients		All Patients		All Patients
	Study	1yr PFS (%)	No. of patients	1yr PFS (%)	No. of patients	1yr PFS (%)	No. of patients	1yr PFS (%)	No. of patients	1yr PFS (%)	No. of patients	1yr PFS (%)	No. of patients	1yr PFS (%)	No. of patients	1yr PFS (%)	No. of patients	1yr PFS (%)	No. of patients	1yr PFS (%)	No. of patients
	Keynote 001
	Keynote 010	0.09	343	0.09	343	0.09	343	0.09	343	0.09	343	0.09	343	0.09	343	0.09	343	0.09	343	0.09	343
	Pembro-RT
	Keynote 025
	Checkmate 057	0.098	290	0.098	290	0.098	290	0.098	290	0.098	290	0.098	290	0.098	290	0.098	290	0.098	290	0.098	290
	Checkmate 017	0.073	137	0.073	137	0.073	137	0.073	137	0.073	137	0.073	137	0.073	137	0.073	137	0.073	137	0.073	137
	Checkmate 063
	Checkmate 003
	Checkmate 057/017/063/003
	ONO-4538-05
	ONO-4538-06
	NCT01693562
	ATLANTIC cohort 2
	ATLANTIC cohort 3
	Lung-MAP SWOG S1400A
	POPLAR	0.14	143	0.14	143	0.14	143	0.14	143	0.14	143	0.14	143	0.14	143	0.14	143	0.14	143	0.14	143
	OAK	0.11	612	0.11	612	0.11	612	0.11	612	0.11	612	0.11	612	0.11	612	0.11	612	0.11	612	0.11	612
	BIRCH cohort 2
	BIRCH cohort 3
	FIR cohort 2
	FIR cohort 3
	JAVELIN Solid Tumour
	JAVELIN Lung 200	0.175	265	0.175	265	0.175	265	0.175	265	0.175	265	0.175	265	0.175	265	0.175	265	0.175	265	0.175	265
	CC-486-NSCL-001
	SHR-1210-201
	Pooled result	0.107704		0.107704		0.107704		0.107704		0.107704		0.107704		0.107704		0.107704		0.107704		0.107704
	95% CI margin	0.0143615		0.0143615		0.0143615		0.0143615		0.0143615		0.0143615		0.0143615		0.0143615		0.0143615		0.0143615
				All Patients		All Patients		All Patients		All Patients		All Patients		All Patients		All Patients		All Patients		All Patients
	Study			1yr PFS (%)	No. of patients	1yr PFS (%)	No. of patients	1yr PFS (%)	No. of patients	1yr PFS (%)	No. of patients	1yr PFS (%)	No. of patients	1yr PFS (%)	No. of patients	1yr PFS (%)	No. of patients	1yr PFS (%)	No. of patients
	Keynote 001
	Keynote 010			0.09	343	0.09	343	0.09	343	0.09	343	0.09	343	0.09	343	0.09	343	0.09	343
	Pembro-RT
	Keynote 025
	Checkmate 057			0.098	290	0.098	290	0.098	290	0.098	290	0.098	290	0.098	290	0.098	290	0.098	290
	Checkmate 017			0.073	137	0.073	137	0.073	137	0.073	137	0.073	137	0.073	137	0.073	137	0.073	137
	Checkmate 063
	Checkmate 003
	Checkmate 057/017/063/003
	ONO-4538-05
	ONO-4538-06
	NCT01693562
	ATLANTIC cohort 2
	ATLANTIC cohort 3
	Lung-MAP SWOG S1400A
	POPLAR			0.14	143	0.14	143	0.14	143	0.14	143	0.14	143	0.14	143	0.14	143	0.14	143
	OAK			0.11	612	0.11	612	0.11	612	0.11	612	0.11	612	0.11	612	0.11	612	0.11	612
	BIRCH cohort 2
	BIRCH cohort 3
	FIR cohort 2
	FIR cohort 3
	JAVELIN Solid Tumour
	JAVELIN Lung 200			0.175	265	0.175	265	0.175	265	0.175	265	0.175	265	0.175	265	0.175	265	0.175	265
	CC-486-NSCL-001
	SHR-1210-201
	Pooled result			0.107704		0.107704		0.107704		0.107704		0.107704		0.107704		0.107704		0.107704
	95% CI margin			0.0143615		0.0143615		0.0143615		0.0143615		0.0143615		0.0143615		0.0143615		0.0143615
2yr Overall Survival		All Comers		≥1%		≥5%		≥10%		≥25%		≥50%		≥75%		≥80%		≥90%		1-49%
	Study	2yr OS (%)	No. of patients	2yr OS (%)	No. of patients	2yr OS (%)	No. of patients	2yr OS (%)	No. of patients	2yr OS (%)	No. of patients	2yr OS (%)	No. of patients	2yr OS (%)	No. of patients	2yr OS (%)	No. of patients	2yr OS (%)	No. of patients	2yr OS (%)	No. of patients
	Keynote 001
	Keynote 010	0.14	343	0.14	343	0.14	343	0.14	343	0.14	343	0.14	343	0.14	343	0.14	343	0.14	343	0.14	343
	Pembro-RT
	Keynote 025
	Checkmate 057	0.16	290	0.16	290	0.16	290	0.16	290	0.16	290	0.16	290	0.16	290	0.16	290	0.16	290	0.16	290
	Checkmate 017	0.08	137	0.08	137	0.08	137	0.08	137	0.08	137	0.08	137	0.08	137	0.08	137	0.08	137	0.08	137
	Checkmate 063
	Checkmate 003
	Checkmate 057/017/063/003
	ONO-4538-05
	ONO-4538-06
	NCT01693562
	ATLANTIC cohort 2
	ATLANTIC cohort 3
	Lung-MAP SWOG S1400A
	POPLAR	0.166	143	0.166	143	0.166	143	0.166	143	0.166	143	0.166	143	0.166	143	0.166	143	0.166	143	0.166	143
	OAK	0.221	612	0.221	612	0.221	612	0.221	612	0.221	612	0.221	612	0.221	612	0.221	612	0.221	612	0.221	612
	BIRCH cohort 2
	BIRCH cohort 3
	FIR cohort 2
	FIR cohort 3
	JAVELIN Solid Tumour
	JAVELIN Lung 200	0.192	396	0.192	396	0.192	396	0.192	396	0.192	396	0.192	396	0.192	396	0.192	396	0.192	396	0.192	396
	CC-486-NSCL-001
	SHR-1210-201
	Pooled result	0.167056		0.167056		0.167056		0.167056		0.167056		0.167056		0.167056		0.167056		0.167056		0.167056
	95% CI margin	0.0166813		0.0166813		0.0166813		0.0166813		0.0166813		0.0166813		0.0166813		0.0166813		0.0166813		0.0166813
				<1%		<5%		<10%		<25%		<50%		<75%		<80%		<90%
	Study			2yr OS (%)	No. of patients	2yr OS (%)	No. of patients	2yr OS (%)	No. of patients	2yr OS (%)	No. of patients	2yr OS (%)	No. of patients	2yr OS (%)	No. of patients	2yr OS (%)	No. of patients	2yr OS (%)	No. of patients
	Keynote 001
	Keynote 010			0.14	343	0.14	343	0.14	343	0.14	343	0.14	343	0.14	343	0.14	343	0.14	343
	Pembro-RT
	Keynote 025
	Checkmate 057			0.16	290	0.16	290	0.16	290	0.16	290	0.16	290	0.16	290	0.16	290	0.16	290
	Checkmate 017			0.08	137	0.08	137	0.08	137	0.08	137	0.08	137	0.08	137	0.08	137	0.08	137
	Checkmate 063
	Checkmate 003
	Checkmate 057/017/063/003
	ONO-4538-05
	ONO-4538-06
	NCT01693562
	ATLANTIC cohort 2
	ATLANTIC cohort 3
	Lung-MAP SWOG S1400A
	POPLAR			0.166	143	0.166	143	0.166	143	0.166	143	0.166	143	0.166	143	0.166	143	0.166	143
	OAK			0.221	612	0.221	612	0.221	612	0.221	612	0.221	612	0.221	612	0.221	612	0.221	612
	BIRCH cohort 2
	BIRCH cohort 3
	FIR cohort 2
	FIR cohort 3
	JAVELIN Solid Tumour
	JAVELIN Lung 200			0.192	396	0.192	396	0.192	396	0.192	396	0.192	396	0.192	396	0.192	396	0.192	396
	CC-486-NSCL-001
	SHR-1210-201
	Pooled result			0.167056		0.167056		0.167056		0.167056		0.167056		0.167056		0.167056		0.167056
	95% CI margin			0.0166813		0.0166813		0.0166813		0.0166813		0.0166813		0.0166813		0.0166813		0.0166813
2yr Progression Free Survival		All Patients		All Patients		All Patients		All Patients		All Patients		All Patients		All Patients		All Patients		All Patients		All Patients
	Study	2yr PFS (%)	No. of patients	2yr PFS (%)	No. of patients	2yr PFS (%)	No. of patients	2yr PFS (%)	No. of patients	2yr PFS (%)	No. of patients	2yr PFS (%)	No. of patients	2yr PFS (%)	No. of patients	2yr PFS (%)	No. of patients	2yr PFS (%)	No. of patients	2yr PFS (%)	No. of patients
	Keynote 001
	Keynote 010
	Pembro-RT
	Keynote 025
	Checkmate 057	0.007	427	0.02	427	0.02	427	0.02	427	0.02	427	0.02	427	0.02	427	0.02	427	0.02	427	0.02	427
	Checkmate 017
	Checkmate 063
	Checkmate 003
	Checkmate 057/017/063/003
	ONO-4538-05
	ONO-4538-06
	NCT01693562
	ATLANTIC cohort 2
	ATLANTIC cohort 3
	Lung-MAP SWOG S1400A
	POPLAR
	OAK	0.028	612	0.028	612	0.028	612	0.028	612	0.028	612	0.028	612	0.028	612	0.028	612	0.028	612	0.028	612
	BIRCH cohort 2
	BIRCH cohort 3
	FIR cohort 2
	FIR cohort 3
	JAVELIN Solid Tumour
	JAVELIN Lung 200
	CC-486-NSCL-001
	SHR-1210-201
	Pooled result	0.0126273		0.0240633		0.0240633		0.0240633		0.0240633		0.0240633		0.0240633		0.0240633		0.0240633		0.0240633
	95% CI margin	0.00678959		0.00931831		0.00931831		0.00931831		0.00931831		0.00931831		0.00931831		0.00931831		0.00931831		0.00931831
				All Patients		All Patients		All Patients		All Patients		All Patients		All Patients		All Patients		All Patients		All Patients
	Study			2yr PFS (%)	No. of patients	2yr PFS (%)	No. of patients	2yr PFS (%)	No. of patients	2yr PFS (%)	No. of patients	2yr PFS (%)	No. of patients	2yr PFS (%)	No. of patients	2yr PFS (%)	No. of patients	2yr PFS (%)	No. of patients
	Keynote 001
	Keynote 010
	Pembro-RT
	Keynote 025
	Checkmate 057			0.02	427	0.02	427	0.02	427	0.02	427	0.02	427	0.02	427	0.02	427	0.02	427
	Checkmate 017
	Checkmate 063
	Checkmate 003
	Checkmate 057/017/063/003
	ONO-4538-05
	ONO-4538-06
	NCT01693562
	ATLANTIC cohort 2
	ATLANTIC cohort 3
	Lung-MAP SWOG S1400A
	POPLAR
	OAK			0.028	612	0.028	612	0.028	612	0.028	612	0.028	612	0.028	612	0.028	612	0.028	612
	BIRCH cohort 2
	BIRCH cohort 3
	FIR cohort 2
	FIR cohort 3
	JAVELIN Solid Tumour
	JAVELIN Lung 200
	CC-486-NSCL-001
	SHR-1210-201
	Pooled result			0.0240633		0.0240633		0.0240633		0.0240633		0.0240633		0.0240633		0.0240633		0.0240633
	95% CI margin			0.00931831		0.00931831		0.00931831		0.00931831		0.00931831		0.00931831		0.00931831		0.00931831
3yr Overall Survival		All Comers		≥1%		≥5%		≥10%		≥25%		≥50%		≥75%		≥80%		≥90%		1-49%
	Study	3yr OS (%)	No. of patients	3yr OS (%)	No. of patients	3yr OS (%)	No. of patients	3yr OS (%)	No. of patients	3yr OS (%)	No. of patients	3yr OS (%)	No. of patients	3yr OS (%)	No. of patients	3yr OS (%)	No. of patients	3yr OS (%)	No. of patients	3yr OS (%)	No. of patients
	Keynote 001
	Keynote 010
		0.11	343	0.11	343	0.11	343	0.11	343	0.11	343	0.11	343	0.11	343	0.11	343	0.11	343	0.11	343
	Pembro-RT
	Keynote 025
	Checkmate 057	0.09	290	0.09	290	0.09	290	0.09	290	0.09	290	0.09	290	0.09	290	0.09	290	0.09	290	0.09	290
	Checkmate 017	0.06	137	0.06	137	0.06	137	0.06	137	0.06	137	0.06	137	0.06	137	0.06	137	0.06	137	0.06	137
	Checkmate 063
	Checkmate 003
	Checkmate 057/017/063/003
	ONO-4538-05
	ONO-4538-06
	NCT01693562
	ATLANTIC cohort 2
	ATLANTIC cohort 3
	Lung-MAP SWOG S1400A
	POPLAR	0.1	143	0.1	143	0.1	143	0.1	143	0.1	143	0.1	143	0.1	143	0.1	143	0.1	143	0.1	143
	OAK
	BIRCH cohort 2
	BIRCH cohort 3
	FIR cohort 2
	FIR cohort 3
	JAVELIN Solid Tumour
	JAVELIN Lung 200
	CC-486-NSCL-001
	SHR-1210-201
	Pooled result	0.0911831		0.0911831		0.0911831		0.0911831		0.0911831		0.0911831		0.0911831		0.0911831		0.0911831		0.0911831
	95% CI margin	0.0186731		0.0186731		0.0186731		0.0186731		0.0186731		0.0186731		0.0186731		0.0186731		0.0186731		0.0186731
				<1%		<5%		<10%		<25%		<50%		<75%		<80%		<90%
	Study			3yr OS (%)	No. of patients	3yr OS (%)	No. of patients	3yr OS (%)	No. of patients	3yr OS (%)	No. of patients	3yr OS (%)	No. of patients	3yr OS (%)	No. of patients	3yr OS (%)	No. of patients	3yr OS (%)	No. of patients
	Keynote 001
	Keynote 010
				0.11	343	0.11	343	0.11	343	0.11	343	0.11	343	0.11	343	0.11	343	0.11	343
	Pembro-RT
	Keynote 025
	Checkmate 057			0.09	290	0.09	290	0.09	290	0.09	290	0.09	290	0.09	290	0.09	290	0.09	290
	Checkmate 017			0.06	137	0.06	137	0.06	137	0.06	137	0.06	137	0.06	137	0.06	137	0.06	137
	Checkmate 063
	Checkmate 003
	Checkmate 057/017/063/003
	ONO-4538-05
	ONO-4538-06
	NCT01693562
	ATLANTIC cohort 2
	ATLANTIC cohort 3
	Lung-MAP SWOG S1400A
	POPLAR			0.1	143	0.1	143	0.1	143	0.1	143	0.1	143	0.1	143	0.1	143	0.1	143
	OAK
	BIRCH cohort 2
	BIRCH cohort 3
	FIR cohort 2
	FIR cohort 3
	JAVELIN Solid Tumour
	JAVELIN Lung 200
	CC-486-NSCL-001
	SHR-1210-201
	Pooled result			0.0911831		0.0911831		0.0911831		0.0911831		0.0911831		0.0911831		0.0911831		0.0911831
	95% CI margin			0.0186731		0.0186731		0.0186731		0.0186731		0.0186731		0.0186731		0.0186731		0.0186731

## Sheet: Necessary Adjustments To Data
Adjustments required
1yr PFS data for <1% of ONO-4538-05: 0% for 4 patients. Omitted as it causes chi squared statistic to be unable to be performed
2yr PFS data for <1% of ONO-4538-05: 0% for 4 patients. Omitted as it causes chi squared statistic to be unable to be performed
2yr OS data for <1% of ONO-4538-05: 0% for 4 patients. Omitted as it causes chi squared statistic to be unable to be performed
3yr OS data for <1% of ONO-4538-05: 0% for 4 patients. Omitted as it causes chi squared statistic to be unable to be performed

## Sheet: Working Out Naïve Immuno
WORKING OUT FOR PD-1 BLOCKADE IN TREATMENT NAÏVE PATIENTS
Objective Response Rate		All Comers		≥1%		≥5%		≥10%		≥20%		≥25%		≥50%		1-49%
	Sum of patients		280		1059		573		20		413		59		759		409
				<1%		<5%		<10%		<20%		<25%		<50%
	Sum of patients				36		20		26		0		39		98
1yr Progression Free Survival		All Comers		≥1%		≥5%		≥10%		≥20%		≥25%		≥50%		1-49%
	Study	pfs(i)*w(i)	w(i)	pfs(i)*w(i)	w(i)	pfs(i)*w(i)	w(i)	pfs(i)*w(i)	w(i)	pfs(i)*w(i)	w(i)	pfs(i)*w(i)	w(i)	pfs(i)*w(i)	w(i)	pfs(i)*w(i)	w(i)
	Keynote 001	181.982	408.948	80	228.571									79.4118	120.321	80	228.571
				79.4118	120.321
	Keynote 024													293.333	617.544
	Keynote 042			884.722	3159.72					610.947	1885.64			477.636	1277.1
	Checkmate 026			347.436	1579.25	277.632	1156.8
	Checkmate 012	65.8228	313.442	42.1053	175.439									19.3548	50.9338
	MYSTIC											240.768	745.412
	NCT01693562	53.9474	224.781									53.9474	224.781
		12.2222	122.222
	BIRCH cohort 1					209.091	614.973							104.839	275.891
	FIR cohort 1					38.75	193.75							8.13953	58.1395
	IM Power 110			398.561	1306.76	251.897	738.7							169.841	459.03
	JAVELIN Solid Tumour
	Sum of patients		205		1296		546		0		413		204		671		52
				<1%		<5%		<10%		<20%		<25%		<50%
	Study			pfs(i)*w(i)	w(i)	pfs(i)*w(i)	w(i)	pfs(i)*w(i)	w(i)	pfs(i)*w(i)	w(i)	pfs(i)*w(i)	w(i)	pfs(i)*w(i)	w(i)
	Keynote 001			16	64									16	64
														80	228.571
	Keynote 024
	Keynote 042
	Checkmate 026
	Checkmate 012			16.8067	100.639
	MYSTIC
	NCT01693562											12.2222	122.222
	BIRCH cohort 1
	FIR cohort 1
	IM Power 110
	JAVELIN Solid Tumour
	Sum of patients				26		0		0		0		11		64
2yr Overall Survival		All Comers		≥1%		≥5%		≥10%		≥20%		≥25%		≥50%		1-49%
	Study	pfs(i)*w(i)	w(i)	pfs(i)*w(i)	w(i)	pfs(i)*w(i)	w(i)	pfs(i)*w(i)	w(i)	pfs(i)*w(i)	w(i)	pfs(i)*w(i)	w(i)	pfs(i)*w(i)	w(i)	pfs(i)*w(i)	w(i)
	Keynote 001	198.039	404.162	82.9346	222.345									81.0811	121.561	82.9346	222.345
				81.0811	121.561
	Keynote 024													317.526	616.555
	Keynote 042			1049.42	2670.29					694.118	1713.87			540.687	1209.59	516.82	1493.7
	Checkmate 026			347.436	1579.25	274.026	1191.42
	Checkmate 012	92.8571	211.039	60.3774	128.462									48	64
	MYSTIC	416.418	1261.87	416.418	1261.87							264.182	689.769	198.319	489.677
		110.465	789.037
	NCT01693562	114.815	249.597									96.1538	200.321
	BIRCH cohort 1					276	552							135.417	260.417
	FIR cohort 1					43.0556	153.77
	IM Power 110			446.774	1175.72	281.356	686.234							196.33	431.495
	JAVELIN Solid Tumour
	Sum of patients		589		1575		546		0		413		213		782		390
				<1%		<5%		<10%		<20%		<25%		<50%
	Study			pfs(i)*w(i)	w(i)	pfs(i)*w(i)	w(i)	pfs(i)*w(i)	w(i)	pfs(i)*w(i)	w(i)	pfs(i)*w(i)	w(i)	pfs(i)*w(i)	w(i)
	Keynote 001			19.3548	50.9338									19.3548	50.9338
														82.9346	222.345
	Keynote 024
	Keynote 042
	Checkmate 026
	Checkmate 012			20.8955	63.3198
	MYSTIC			110.465	789.037
	NCT01693562											19.3548	50.9338
	BIRCH cohort 1
	FIR cohort 1
	IM Power 110
	JAVELIN Solid Tumour
	Sum of patients				121		0		0		0		12		64
2yr Progression Free Survival		All Comers		≥1%		≥5%		≥10%		≥20%		≥25%		≥50%		1-49%
	Study	pfs(i)*w(i)	w(i)	pfs(i)*w(i)	w(i)	pfs(i)*w(i)	w(i)	pfs(i)*w(i)	w(i)	pfs(i)*w(i)	w(i)	pfs(i)*w(i)	w(i)	pfs(i)*w(i)	w(i)	pfs(i)*w(i)	w(i)
	Keynote 001	129.987	582.902	62.3501	375.603									39.1304	126.227	62.3501	375.603
				39.1304	126.227
	Keynote 024
	Keynote 042			749.412	4996.08					509.877	2683.56			384.319	1731.17
	Checkmate 026
	Checkmate 012	60.4651	431.894	40	200									19.3548	50.9338
	MYSTIC
	NCT01693562											48.5207	313.037
	BIRCH cohort 1					172.5	862.5							90.2778	322.421
	FIR cohort 1					35.6322	274.094
	IM Power 110			339.877	1837.17	214.194	951.971							147.079	539.74
	JAVELIN Solid Tumour
	Sum of patients		153		1025		335		0		413		41		510		52
				<1%		<5%		<10%		<20%		<25%		<50%
	Study			pfs(i)*w(i)	w(i)	pfs(i)*w(i)	w(i)	pfs(i)*w(i)	w(i)	pfs(i)*w(i)	w(i)	pfs(i)*w(i)	w(i)	pfs(i)*w(i)	w(i)
	Keynote 001
	Keynote 024
	Keynote 042
	Checkmate 026
	Checkmate 012
	MYSTIC
	NCT01693562											11.011	11011
	BIRCH cohort 1
	FIR cohort 1
	IM Power 110
	JAVELIN Solid Tumour
	Sum of patients				0		0		0		0		11		0
3yr Overall Survival		All Comers		≥1%		≥5%		≥10%		≥20%		≥25%		≥50%		1-49%
	Study	pfs(i)*w(i)	w(i)	pfs(i)*w(i)	w(i)	pfs(i)*w(i)	w(i)	pfs(i)*w(i)	w(i)	pfs(i)*w(i)	w(i)	pfs(i)*w(i)	w(i)	pfs(i)*w(i)	w(i)	pfs(i)*w(i)	w(i)
	Keynote 001	160.317	433.29	71.7241	260.815									51.9231	108.173	71.7241	260.815
				51.9231	108.173
	Keynote 024													273.535	625.937
	Keynote 042			884.722	3159.72					602.041	1917.33			456.489	1323.16	433.333	1969.7
	Checkmate 026
	Checkmate 012	81.25	225.694	52.459	134.51									25.1046	48.0931
	MYSTIC			382.192	1415.53
	NCT01693562	86.9565	204.604									86.9565	204.604
		16.6667	59.5238
	BIRCH cohort 1
	FIR cohort 1
	IM Power 110
	JAVELIN Solid Tumour
	Sum of patients		215		1027		0		0		413		50		492		390
				<1%		<5%		<10%		<20%		<25%		<50%
	Study			pfs(i)*w(i)	w(i)	pfs(i)*w(i)	w(i)	pfs(i)*w(i)	w(i)	pfs(i)*w(i)	w(i)	pfs(i)*w(i)	w(i)	pfs(i)*w(i)	w(i)
	Keynote 001
	Keynote 024
	Keynote 042
	Checkmate 026
	Checkmate 012
	MYSTIC
	NCT01693562											16.6667	59.5238
	BIRCH cohort 1
	FIR cohort 1
	IM Power 110
	JAVELIN Solid Tumour
	Sum of patients				0		0		0		0		12		0

## Sheet: Working Out Naïve Chemo
WORKING OUT FOR CHEMO IN TREATMENT NAÏVE PATIENTS
Objective Response Rate		All Comers		≥1%		≥5%		≥10%		≥20%		≥25%		≥50%		1-49%
	Sum of patients		1277		1277		1277		1277		1277		1277		1277		1277
				<1%		<5%		<10%		<20%		<25%		<50%
	Sum of patients				1277		1277		1277		1277		1277		1277
1yr Progression Free Survival		All Comers		≥1%		≥5%		≥10%		≥20%		≥25%		≥50%		1-49%
	Study	pfs(i)*w(i)	w(i)	pfs(i)*w(i)	w(i)	pfs(i)*w(i)	w(i)	pfs(i)*w(i)	w(i)	pfs(i)*w(i)	w(i)	pfs(i)*w(i)	w(i)	pfs(i)*w(i)	w(i)	pfs(i)*w(i)	w(i)
	Keynote 001
	Keynote 024	177.647	1184.31	177.647	1184.31	177.647	1184.31	177.647	1184.31	177.647	1184.31	177.647	1184.31	177.647	1184.31	177.647	1184.31
	Keynote 042	867.847	3262.58	867.847	3262.58	867.847	3262.58	867.847	3262.58	867.847	3262.58	867.847	3262.58	867.847	3262.58	867.847	3262.58
	Checkmate 026	351.562	1515.36	351.562	1515.36	351.562	1515.36	351.562	1515.36	351.562	1515.36	351.562	1515.36	351.562	1515.36	351.562	1515.36
	Checkmate 012
	MYSTIC
	NCT01693562
	BIRCH cohort 1
	FIR cohort 1
	IM Power 110	333.735	1963.15	333.735	1963.15	333.735	1963.15	333.735	1963.15	333.735	1963.15	333.735	1963.15	333.735	1963.15	333.735	1963.15
	JAVELIN Solid Tumour
	Sum of patients		1335		1335		1335		1335		1335		1335		1335		1335
				<1%		<5%		<10%		<20%		<25%		<50%
	Study			pfs(i)*w(i)	w(i)	pfs(i)*w(i)	w(i)	pfs(i)*w(i)	w(i)	pfs(i)*w(i)	w(i)	pfs(i)*w(i)	w(i)	pfs(i)*w(i)	w(i)
	Keynote 001
	Keynote 024			177.647	1184.31	177.647	1184.31	177.647	1184.31	177.647	1184.31	177.647	1184.31	177.647	1184.31
	Keynote 042			867.847	3262.58	867.847	3262.58	867.847	3262.58	867.847	3262.58	867.847	3262.58	867.847	3262.58
	Checkmate 026			351.562	1515.36	351.562	1515.36	351.562	1515.36	351.562	1515.36	351.562	1515.36	351.562	1515.36
	Checkmate 012
	MYSTIC
	NCT01693562
	BIRCH cohort 1
	FIR cohort 1
	IM Power 110			333.735	1963.15	333.735	1963.15	333.735	1963.15	333.735	1963.15	333.735	1963.15	333.735	1963.15
	JAVELIN Solid Tumour
	Sum of patients				1335		1335		1335		1335		1335		1335
2yr Overall Survival		All Comers		≥1%		≥5%		≥10%		≥20%		≥25%		≥50%		1-49%
	Study	pfs(i)*w(i)	w(i)	pfs(i)*w(i)	w(i)	pfs(i)*w(i)	w(i)	pfs(i)*w(i)	w(i)	pfs(i)*w(i)	w(i)	pfs(i)*w(i)	w(i)	pfs(i)*w(i)	w(i)	pfs(i)*w(i)	w(i)
	Keynote 001
	Keynote 024	230.534	668.216	230.534	668.216	230.534	668.216	230.534	668.216	230.534	668.216	230.534	668.216	230.534	668.216	230.534	668.216
	Keynote 042	884.722	3159.72	884.722	3159.72	884.722	3159.72	884.722	3159.72	884.722	3159.72	884.722	3159.72	884.722	3159.72	884.722	3159.72
	Checkmate 026	435.484	1146.01	435.484	1146.01	435.484	1146.01	435.484	1146.01	435.484	1146.01	435.484	1146.01	435.484	1146.01	435.484	1146.01
	Checkmate 012
	MYSTIC
	NCT01693562
	BIRCH cohort 1
	FIR cohort 1
	IM Power 110	410.37	1262.68	410.37	1262.68	410.37	1262.68	410.37	1262.68	410.37	1262.68	410.37	1262.68	410.37	1262.68	410.37	1262.68
	JAVELIN Solid Tumour
	Sum of patients		1335		1335		1335		1335		1335		1335		1335		1335
				<1%		<5%		<10%		<20%		<25%		<50%
	Study			pfs(i)*w(i)	w(i)	pfs(i)*w(i)	w(i)	pfs(i)*w(i)	w(i)	pfs(i)*w(i)	w(i)	pfs(i)*w(i)	w(i)	pfs(i)*w(i)	w(i)
	Keynote 001
	Keynote 024			230.534	668.216	230.534	668.216	230.534	668.216	230.534	668.216	230.534	668.216	230.534	668.216
	Keynote 042			884.722	3159.72	884.722	3159.72	884.722	3159.72	884.722	3159.72	884.722	3159.72	884.722	3159.72
	Checkmate 026			435.484	1146.01	435.484	1146.01	435.484	1146.01	435.484	1146.01	435.484	1146.01	435.484	1146.01
	Checkmate 012
	MYSTIC
	NCT01693562
	BIRCH cohort 1
	FIR cohort 1
	IM Power 110			410.37	1262.68	410.37	1262.68	410.37	1262.68	410.37	1262.68	410.37	1262.68	410.37	1262.68
	JAVELIN Solid Tumour
	Sum of patients				1335		1335		1335		1335		1335		1335
2yr Progression Free Survival		All Comers		≥1%		≥5%		≥10%		≥20%		≥25%		≥50%		1-49%
	Study	pfs(i)*w(i)	w(i)	pfs(i)*w(i)	w(i)	pfs(i)*w(i)	w(i)	pfs(i)*w(i)	w(i)	pfs(i)*w(i)	w(i)	pfs(i)*w(i)	w(i)	pfs(i)*w(i)	w(i)	pfs(i)*w(i)	w(i)
	Keynote 001
	Keynote 024
	Keynote 042	684.946	9784.95	684.946	9784.95	684.946	9784.95	684.946	9784.95	684.946	9784.95	684.946	9784.95	684.946	9784.95	684.946	9784.95
	Checkmate 026
	Checkmate 012
	MYSTIC
	NCT01693562
	BIRCH cohort 1
	FIR cohort 1
	IM Power 110	287.792	7674.46	287.792	7674.46	287.792	7674.46	287.792	7674.46	287.792	7674.46	287.792	7674.46	287.792	7674.46	287.792	7674.46
	JAVELIN Solid Tumour
	Sum of patients		914		914		914		914		914		914		914		914
				<1%		<5%		<10%		<20%		<25%		<50%
	Study			pfs(i)*w(i)	w(i)	pfs(i)*w(i)	w(i)	pfs(i)*w(i)	w(i)	pfs(i)*w(i)	w(i)	pfs(i)*w(i)	w(i)	pfs(i)*w(i)	w(i)
	Keynote 001
	Keynote 024
	Keynote 042			684.946	9784.95	684.946	9784.95	684.946	9784.95	684.946	9784.95	684.946	9784.95	684.946	9784.95
	Checkmate 026
	Checkmate 012
	MYSTIC
	NCT01693562
	BIRCH cohort 1
	FIR cohort 1
	IM Power 110			287.792	7674.46	287.792	7674.46	287.792	7674.46	287.792	7674.46	287.792	7674.46	287.792	7674.46
	JAVELIN Solid Tumour
	Sum of patients				914		914		914		914		914		914
3yr Overall Survival		All Comers		≥1%		≥5%		≥10%		≥20%		≥25%		≥50%		1-49%
	Study	pfs(i)*w(i)	w(i)	pfs(i)*w(i)	w(i)	pfs(i)*w(i)	w(i)	pfs(i)*w(i)	w(i)	pfs(i)*w(i)	w(i)	pfs(i)*w(i)	w(i)	pfs(i)*w(i)	w(i)	pfs(i)*w(i)	w(i)
	Keynote 001
	Keynote 024	201.065	807.491	201.065	807.491	201.065	807.491	201.065	807.491	201.065	807.491	201.065	807.491	201.065	807.491	201.065	807.491
	Keynote 042	791.304	4057.97	791.304	4057.97	791.304	4057.97	791.304	4057.97	791.304	4057.97	791.304	4057.97	791.304	4057.97	791.304	4057.97
	Checkmate 026
	Checkmate 012
	MYSTIC
	NCT01693562
	BIRCH cohort 1
	FIR cohort 1
	IM Power 110
	JAVELIN Solid Tumour
	Sum of patients		788		788		788		788		788		788		788		788
				<1%		<5%		<10%		<20%		<25%		<50%
	Study			pfs(i)*w(i)	w(i)	pfs(i)*w(i)	w(i)	pfs(i)*w(i)	w(i)	pfs(i)*w(i)	w(i)	pfs(i)*w(i)	w(i)	pfs(i)*w(i)	w(i)
	Keynote 001
	Keynote 024			201.065	807.491	201.065	807.491	201.065	807.491	201.065	807.491	201.065	807.491	201.065	807.491
	Keynote 042			791.304	4057.97	791.304	4057.97	791.304	4057.97	791.304	4057.97	791.304	4057.97	791.304	4057.97
	Checkmate 026
	Checkmate 012
	MYSTIC
	NCT01693562
	BIRCH cohort 1
	FIR cohort 1
	IM Power 110
	JAVELIN Solid Tumour
	Sum of patients				788		788		788		788		788		788

## Sheet: Working Out Pretreated Immuno
WORKING OUT FOR PD-1 BLOCKADE IN PRETREATED PATIENTS
Objective Response Rate		All Comers		≥1%		≥5%		≥10%		≥25%		≥50%		≥75%		≥80%		≥90%		1-49%
	Sum of patients		3261		2253		1157		176		726		1132		184		120		138		696
				<1%		<5%		<10%		<25%		<50%		<75%		<80%		<90%
	Sum of patients				902		914		256		385		1329		0		276		119
1yr Progression Free Survival		All Comers		≥1%		≥5%		≥10%		≥25%		≥50%		≥75%		≥80%		≥90%		1-49%
	Study	pfs(i)*w(i)	w(i)	pfs(i)*w(i)	w(i)	pfs(i)*w(i)	w(i)	pfs(i)*w(i)	w(i)	pfs(i)*w(i)	w(i)	pfs(i)*w(i)	w(i)	pfs(i)*w(i)	w(i)	pfs(i)*w(i)	w(i)	pfs(i)*w(i)	w(i)	pfs(i)*w(i)	w(i)
	Keynote 001	623.611	2227.18	211.587	1027.12							228.856	576.463							211.587	1027.12
				228.856	576.463
	Keynote 010			416.97	2382.68							195.775	675.085
				443.59	2016.32							225.373	682.949
	Pembro-RT	52.6316	219.298
	Keynote 025			49.3506	214.568							16	64
	Checkmate 057	360.939	1889.74			139.706	436.581	124.638	402.057
	Checkmate 017	170.886	813.743			60.8696	196.353	52.7859	165.993
	Checkmate 063	146.985	720.514
	Checkmate 003	156.364	893.506
	Checkmate 057/017/063/003			353.1	1368.6
	ONO-4538-05	46.3576	189.215	24.5499	63.1103							8.33333	20.8333							15.625	43.4028
	ONO-4538-06	100.264	414.313	38.961	126.909							16.317	28.5762							25.2525	121.406
	NCT01693562	120.318	1011.07							120.318	1011.07
		103.158	2063.16
	ATLANTIC cohort 2	181.707	1009.49							181.707	1009.49
		103.333	1033.33
	ATLANTIC cohort 3																	93.0556	332.341
	Lung-MAP SWOG S1400A
	POPLAR	171.429	1071.43	114.815	604.288	62.5	312.5					35.8209	108.548
	OAK	738.554	4344.44	428.395	2254.71	219.035	940.065					117.105	487.939
	BIRCH cohort 2					154.43	735.383					154.43	735.383
						162.222	1622.22
	BIRCH cohort 3					140.244	779.133					140.244	779.133
						151.111	1511.11
	FIR cohort 2					120.779	525.127					56.7164	171.868
	FIR cohort 3					17.1053	71.2719					12.9032	33.9559
	JAVELIN Solid Tumour	220.359	1335.51	150.803	789.547	112	448			73.6111	262.897
	JAVELIN Lung 200			349.669	1427.22							231.724	842.633			176.471	551.471
	CC-486-NSCL-001	69.0141	237.98
	SHR-1210-201	39.6825	162.633	39.6825	162.633					39.6825	162.633	39.6825	162.633							16.6667	49.0196
		16.6667	49.0196	16.6667	49.0196					16.6667	49.0196									40.3646	173.985
		40.3646	173.985	40.3646	173.985
		79.7414	1107.52
	Sum of patients		2855		2236		1064		122		349		1046		0		120		67		240
				<1%		<5%		<10%		<25%		<50%		<75%		<80%		<90%
	Study			pfs(i)*w(i)	w(i)	pfs(i)*w(i)	w(i)	pfs(i)*w(i)	w(i)	pfs(i)*w(i)	w(i)	pfs(i)*w(i)	w(i)	pfs(i)*w(i)	w(i)	pfs(i)*w(i)	w(i)	pfs(i)*w(i)	w(i)
	Keynote 001			113.208	552.232							113.208	552.232
												211.587	1027.12
	Keynote 010
	Pembro-RT
	Keynote 025
	Checkmate 057					154.545	1287.88	168.605	1204.32
	Checkmate 017					87.2093	622.924	98.7805	548.78
	Checkmate 063
	Checkmate 003					39.7727	331.439
	Checkmate 057/017/063/003			260.258	1770.46
	ONO-4538-05
												15.625	43.4028
	ONO-4538-06			18.7861	60.9939							18.7861	60.9939
												12.6263	60.7032
	NCT01693562									115.957	1932.62
	ATLANTIC cohort 2									103.333	1033.33
	ATLANTIC cohort 3
	Lung-MAP SWOG S1400A
	POPLAR			57.3034	520.94
	OAK			305.882	2039.22
	BIRCH cohort 2
	BIRCH cohort 3
	FIR cohort 2
	FIR cohort 3
	JAVELIN Solid Tumour			21.0526	421.053	64.4444	644.444			104.706	698.039
	JAVELIN Lung 200
	CC-486-NSCL-001
	SHR-1210-201			79.7414	1107.52					79.7414	1107.52	79.7414	1107.52
										40.3646	173.985	40.3646	173.985
												16.6667	49.0196
	Sum of patients				730		304		226		396		407		0		0		0
2yr Overall Survival		All Comers		≥1%		≥5%		≥10%		≥25%		≥50%		≥75%		≥80%		≥90%		1-49%
	Study	pfs(i)*w(i)	w(i)	pfs(i)*w(i)	w(i)	pfs(i)*w(i)	w(i)	pfs(i)*w(i)	w(i)	pfs(i)*w(i)	w(i)	pfs(i)*w(i)	w(i)	pfs(i)*w(i)	w(i)	pfs(i)*w(i)	w(i)	pfs(i)*w(i)	w(i)	pfs(i)*w(i)	w(i)
	Keynote 001	640.514	2142.19	227.642	868.864							224.756	582.269							227.642	868.864
				224.756	582.269
	Keynote 010			1010.25	3186.91							491.525	1198.84
	Pembro-RT
	Keynote 025			69.0909	153.535							17.9104	54.2741
	Checkmate 057	409.537	1426.96			169.643	385.552	156.364	347.475			126.923	264.423
	Checkmate 017	175.325	762.281			56.7568	218.295	48.6111	173.611			26.1538	74.7253
	Checkmate 063	149.045	693.231
	Checkmate 003	171.543	691.704									22.807	53.0396
	Checkmate 057/017/063/003			381.368	1218.43
	ONO-4538-05	55.6439	149.984	22.4888	67.5338							6.27353	30.9041							16.6667	41.6667
	ONO-4538-06	121.406	324.614	56.1331	108.156							24.4755	34.2794							36.3636	80.8081
	NCT01693562	320.856	1273.24							166.667	537.634
	ATLANTIC cohort 2									192.258	854.48
	ATLANTIC cohort 3
	Lung-MAP SWOG S1400A
	POPLAR	212.389	659.594	145.312	403.646	78.2473	216.751					41.1664	98.7203
	OAK	871.977	2935.95	509.545	1597.32	263.736	726.546					155.594	363.538
	BIRCH cohort 2					433.871	1141.77					217.857	495.13
	BIRCH cohort 3					365.217	1178.12					193.277	477.228
	FIR cohort 2					136.765	427.39
	FIR cohort 3					16.0494	84.4704
	JAVELIN Solid Tumour	245.333	981.333	174.286	580.952
	JAVELIN Lung 200	538.776	2033.12	364.138	1324.14							259.66	735.581			198.347	502.145
	CC-486-NSCL-001
	SHR-1210-201
	Sum of patients		2810		2164		982		121		264		1066		0		120		0		198
				<1%		<5%		<10%		<25%		<50%		<75%		<80%		<90%
	Study			pfs(i)*w(i)	w(i)	pfs(i)*w(i)	w(i)	pfs(i)*w(i)	w(i)	pfs(i)*w(i)	w(i)	pfs(i)*w(i)	w(i)	pfs(i)*w(i)	w(i)	pfs(i)*w(i)	w(i)	pfs(i)*w(i)	w(i)
	Keynote 001			118.11	496.261
	Keynote 010
	Pembro-RT
	Keynote 025
	Checkmate 057					175.484	779.928	188.802	813.802
	Checkmate 017
	Checkmate 063
	Checkmate 003
	Checkmate 057/017/063/003			295.606	1187.17
	ONO-4538-05
												16.6667	41.6667
	ONO-4538-06			18.7861	60.9939							18.7861	60.9939
												36.3636	80.8081
	NCT01693562									135	675
	ATLANTIC cohort 2
	ATLANTIC cohort 3
	Lung-MAP SWOG S1400A
	POPLAR			68	272
	OAK			330.124	1209.24
	BIRCH cohort 2
	BIRCH cohort 3
	FIR cohort 2
	FIR cohort 3
	JAVELIN Solid Tumour			24.1255	141.085
	JAVELIN Lung 200
	CC-486-NSCL-001
	SHR-1210-201
	Sum of patients				636		136		145		108		43		0		0		0
2yr Progression Free Survival		All Comers		≥1%		≥5%		≥10%		≥25%		≥50%		≥75%		≥80%		≥90%		1-49%
	Study	pfs(i)*w(i)	w(i)	pfs(i)*w(i)	w(i)	pfs(i)*w(i)	w(i)	pfs(i)*w(i)	w(i)	pfs(i)*w(i)	w(i)	pfs(i)*w(i)	w(i)	pfs(i)*w(i)	w(i)	pfs(i)*w(i)	w(i)	pfs(i)*w(i)	w(i)	pfs(i)*w(i)	w(i)
	Keynote 001	527.615	3541.04	179.679	2764.29							188.525	703.45							179.679	2764.29
				188.525	703.45
	Keynote 010
	Pembro-RT
	Keynote 025			47.5	237.5							14.4578	85.0461
	Checkmate 057	333.333	2688.17	146.429	915.179	118.012	605.192	106.832	547.858
	Checkmate 017	159.953	1025.34
	Checkmate 063	127.312	1571.76
	Checkmate 003	140.065	1772.98
	Checkmate 057/017/063/003			316.425	1839.68
	ONO-4538-05	41.866	255.281	21.1268	72.8509							8.33333	20.8333							13.1579	54.8246
	ONO-4538-06	90.584	562.634	36.7347	138.621							12.2807	28.5598							25.2525	121.406
	NCT01693562	120.318	1011.07							120.318	1011.07
		100.513	4020.51
	ATLANTIC cohort 2									170.286	1362.29
	ATLANTIC cohort 3
	Lung-MAP SWOG S1400A
	POPLAR
	OAK	673.626	7484.74	389.013	3601.98	192.661	1505.16					103.129	752.764
	BIRCH cohort 2
	BIRCH cohort 3
	FIR cohort 2					103.563	1015.33
	FIR cohort 3
	JAVELIN Solid Tumour	196.791	3027.56
	JAVELIN Lung 200			321.951	1788.62							216.774	963.441			159.787	641.715
	CC-486-NSCL-001
	SHR-1210-201
	Sum of patients		2234		1382		356		86		255		419		0		120		0		198
				<1%		<5%		<10%		<25%		<50%		<75%		<80%		<90%
	Study			pfs(i)*w(i)	w(i)	pfs(i)*w(i)	w(i)	pfs(i)*w(i)	w(i)	pfs(i)*w(i)	w(i)	pfs(i)*w(i)	w(i)	pfs(i)*w(i)	w(i)	pfs(i)*w(i)	w(i)	pfs(i)*w(i)	w(i)
	Keynote 001			103.211	806.336
												179.679	2764.29
	Keynote 010
	Pembro-RT
	Keynote 025
	Checkmate 057
	Checkmate 017
	Checkmate 063
	Checkmate 003
	Checkmate 057/017/063/003			239.224	3322.56
	ONO-4538-05
												13.1579	54.8246
	ONO-4538-06			16.3728	79.4796							16.3728	79.4796
												25.2845	120.978
	NCT01693562									100.513	4020.51
	ATLANTIC cohort 2
	ATLANTIC cohort 3
	Lung-MAP SWOG S1400A
	POPLAR
	OAK			278.97	4102.5
	BIRCH cohort 2
	BIRCH cohort 3
	FIR cohort 2
	FIR cohort 3
	JAVELIN Solid Tumour
	JAVELIN Lung 200
	CC-486-NSCL-001
	SHR-1210-201
	Sum of patients				585		0		0		98		211		0		0		0
3yr Overall Survival		All Comers		≥1%		≥5%		≥10%		≥25%		≥50%		≥75%		≥80%		≥90%		1-49%
	Study	pfs(i)*w(i)	w(i)	pfs(i)*w(i)	w(i)	pfs(i)*w(i)	w(i)	pfs(i)*w(i)	w(i)	pfs(i)*w(i)	w(i)	pfs(i)*w(i)	w(i)	pfs(i)*w(i)	w(i)	pfs(i)*w(i)	w(i)	pfs(i)*w(i)	w(i)	pfs(i)*w(i)	w(i)
	Keynote 001	568.354	2706.45	202.41	1190.64							198.561	651.02							202.41	1190.64
				198.561	651.02
	Keynote 010			896.104	3896.1							446.154	1274.73
	Pembro-RT
	Keynote 025
	Checkmate 057	354.8	2004.52									108.197	277.427
	Checkmate 017	159.953	1025.34									23.9437	82.5644
	Checkmate 063	133.867	1062.44
	Checkmate 003	158.088	859.175									22.807	53.0396
	Checkmate 057/017/063/003			332.91	1562.96
	ONO-4538-05	43.75	218.75	18.6916	94.641							6.27353	30.9041							12.5	62.5
	ONO-4538-06	111.601	349.845	48.3871	109.473							16.4706	28.6445							33.0033	83.7647
	NCT01693562	146.871	676.825							146.871	676.825
		120	1200
	ATLANTIC cohort 2
	ATLANTIC cohort 3
	Lung-MAP SWOG S1400A
	POPLAR	177.122	947.175	113.415	630.081	63.4518	299.301					38.4	102.4
	OAK
	BIRCH cohort 2
	BIRCH cohort 3
	FIR cohort 2
	FIR cohort 3
	JAVELIN Solid Tumour	227.16	1195.58
	JAVELIN Lung 200
	CC-486-NSCL-001
	SHR-1210-201
	Sum of patients		1784		1393		50		0		115		560		0		0		0		198
				<1%		<5%		<10%		<25%		<50%		<75%		<80%		<90%
	Study			pfs(i)*w(i)	w(i)	pfs(i)*w(i)	w(i)	pfs(i)*w(i)	w(i)	pfs(i)*w(i)	w(i)	pfs(i)*w(i)	w(i)	pfs(i)*w(i)	w(i)	pfs(i)*w(i)	w(i)	pfs(i)*w(i)	w(i)
	Keynote 001			101.124	919.305							101.124	919.305
												202.41	1190.64
	Keynote 010
	Pembro-RT
	Keynote 025
	Checkmate 057
	Checkmate 017
	Checkmate 063
	Checkmate 003
	Checkmate 057/017/063/003			256.647	1901.09
	ONO-4538-05
												12.5471	61.8081
	ONO-4538-06			16.8831	73.4049							16.8831	73.4049
												33.195	83.5095
	NCT01693562									120	1200
	ATLANTIC cohort 2
	ATLANTIC cohort 3
	Lung-MAP SWOG S1400A
	POPLAR			64.1509	312.931
	OAK
	BIRCH cohort 2
	BIRCH cohort 3
	FIR cohort 2
	FIR cohort 3
	JAVELIN Solid Tumour
	JAVELIN Lung 200
	CC-486-NSCL-001
	SHR-1210-201
	Sum of patients				376		0		0		108		301		0		0		0

## Sheet: Working Out Pretreated Chemo
WORKING OUT FOR CHEMO IN PRETREATED PATIENTS
Objective Response Rate		All Comers		≥1%		≥5%		≥10%		≥25%		≥50%		≥75%		≥80%		≥90%		1-49%
	Sum of patients		1921		1921		1921		1921		1921		1921		1921		1921		1921		1921
				<1%		<5%		<10%		<25%		<50%		<75%		<80%		<90%
	Sum of patients				1921		1921		1921		1921		1921		1921		1921		1921
1yr Progression Free Survival		All Comers		≥1%		≥5%		≥10%		≥25%		≥50%		≥75%		≥80%		≥90%		1-49%
	Study	pfs(i)*w(i)	w(i)	pfs(i)*w(i)	w(i)	pfs(i)*w(i)	w(i)	pfs(i)*w(i)	w(i)	pfs(i)*w(i)	w(i)	pfs(i)*w(i)	w(i)	pfs(i)*w(i)	w(i)	pfs(i)*w(i)	w(i)	pfs(i)*w(i)	w(i)	pfs(i)*w(i)	w(i)
	Keynote 001
	Keynote 010	376.923	4188.03	376.923	4188.03	376.923	4188.03	376.923	4188.03	376.923	4188.03	376.923	4188.03	376.923	4188.03	376.923	4188.03	376.923	4188.03	376.923	4188.03
	Pembro-RT
	Keynote 025
	Checkmate 057	321.508	3280.69	321.508	3280.69	321.508	3280.69	321.508	3280.69	321.508	3280.69	321.508	3280.69	321.508	3280.69	321.508	3280.69	321.508	3280.69	321.508	3280.69
	Checkmate 017	147.789	2024.5	147.789	2024.5	147.789	2024.5	147.789	2024.5	147.789	2024.5	147.789	2024.5	147.789	2024.5	147.789	2024.5	147.789	2024.5	147.789	2024.5
	Checkmate 063
	Checkmate 003
	Checkmate 057/017/063/003
	ONO-4538-05
	ONO-4538-06
	NCT01693562
	ATLANTIC cohort 2
	ATLANTIC cohort 3
	Lung-MAP SWOG S1400A
	POPLAR	166.279	1187.71	166.279	1187.71	166.279	1187.71	166.279	1187.71	166.279	1187.71	166.279	1187.71	166.279	1187.71	166.279	1187.71	166.279	1187.71	166.279	1187.71
	OAK	687.64	6251.28	687.64	6251.28	687.64	6251.28	687.64	6251.28	687.64	6251.28	687.64	6251.28	687.64	6251.28	687.64	6251.28	687.64	6251.28	687.64	6251.28
	BIRCH cohort 2
	BIRCH cohort 3
	FIR cohort 2
	FIR cohort 3
	JAVELIN Solid Tumour
	JAVELIN Lung 200	321.212	1835.5	321.212	1835.5	321.212	1835.5	321.212	1835.5	321.212	1835.5	321.212	1835.5	321.212	1835.5	321.212	1835.5	321.212	1835.5	321.212	1835.5
	CC-486-NSCL-001
	SHR-1210-201
	Sum of patients		1790		1790		1790		1790		1790		1790		1790		1790		1790		1790
				<1%		<5%		<10%		<25%		<50%		<75%		<80%		<90%
	Study			pfs(i)*w(i)	w(i)	pfs(i)*w(i)	w(i)	pfs(i)*w(i)	w(i)	pfs(i)*w(i)	w(i)	pfs(i)*w(i)	w(i)	pfs(i)*w(i)	w(i)	pfs(i)*w(i)	w(i)	pfs(i)*w(i)	w(i)
	Keynote 001
	Keynote 010			376.923	4188.03	376.923	4188.03	376.923	4188.03	376.923	4188.03	376.923	4188.03	376.923	4188.03	376.923	4188.03	376.923	4188.03
	Pembro-RT
	Keynote 025
	Checkmate 057			321.508	3280.69	321.508	3280.69	321.508	3280.69	321.508	3280.69	321.508	3280.69	321.508	3280.69	321.508	3280.69	321.508	3280.69
	Checkmate 017			147.789	2024.5	147.789	2024.5	147.789	2024.5	147.789	2024.5	147.789	2024.5	147.789	2024.5	147.789	2024.5	147.789	2024.5
	Checkmate 063
	Checkmate 003
	Checkmate 057/017/063/003
	ONO-4538-05
	ONO-4538-06
	NCT01693562
	ATLANTIC cohort 2
	ATLANTIC cohort 3
	Lung-MAP SWOG S1400A
	POPLAR			166.279	1187.71	166.279	1187.71	166.279	1187.71	166.279	1187.71	166.279	1187.71	166.279	1187.71	166.279	1187.71	166.279	1187.71
	OAK			687.64	6251.28	687.64	6251.28	687.64	6251.28	687.64	6251.28	687.64	6251.28	687.64	6251.28	687.64	6251.28	687.64	6251.28
	BIRCH cohort 2
	BIRCH cohort 3
	FIR cohort 2
	FIR cohort 3
	JAVELIN Solid Tumour
	JAVELIN Lung 200			321.212	1835.5	321.212	1835.5	321.212	1835.5	321.212	1835.5	321.212	1835.5	321.212	1835.5	321.212	1835.5	321.212	1835.5
	CC-486-NSCL-001
	SHR-1210-201
	Sum of patients				1790		1790		1790		1790		1790		1790		1790		1790
2yr Overall Survival		All Comers		≥1%		≥5%		≥10%		≥25%		≥50%		≥75%		≥80%		≥90%		1-49%
	Study	pfs(i)*w(i)	w(i)	pfs(i)*w(i)	w(i)	pfs(i)*w(i)	w(i)	pfs(i)*w(i)	w(i)	pfs(i)*w(i)	w(i)	pfs(i)*w(i)	w(i)	pfs(i)*w(i)	w(i)	pfs(i)*w(i)	w(i)	pfs(i)*w(i)	w(i)	pfs(i)*w(i)	w(i)
	Keynote 001
	Keynote 010	398.837	2848.84	398.837	2848.84	398.837	2848.84	398.837	2848.84	398.837	2848.84	398.837	2848.84	398.837	2848.84	398.837	2848.84	398.837	2848.84	398.837	2848.84
	Pembro-RT
	Keynote 025
	Checkmate 057	345.238	2157.74	345.238	2157.74	345.238	2157.74	345.238	2157.74	345.238	2157.74	345.238	2157.74	345.238	2157.74	345.238	2157.74	345.238	2157.74	345.238	2157.74
	Checkmate 017	148.913	1861.41	148.913	1861.41	148.913	1861.41	148.913	1861.41	148.913	1861.41	148.913	1861.41	148.913	1861.41	148.913	1861.41	148.913	1861.41	148.913	1861.41
	Checkmate 063
	Checkmate 003
	Checkmate 057/017/063/003
	ONO-4538-05
	ONO-4538-06
	NCT01693562
	ATLANTIC cohort 2
	ATLANTIC cohort 3
	Lung-MAP SWOG S1400A
	POPLAR	171.463	1032.91	171.463	1032.91	171.463	1032.91	171.463	1032.91	171.463	1032.91	171.463	1032.91	171.463	1032.91	171.463	1032.91	171.463	1032.91	171.463	1032.91
	OAK	785.623	3554.85	785.623	3554.85	785.623	3554.85	785.623	3554.85	785.623	3554.85	785.623	3554.85	785.623	3554.85	785.623	3554.85	785.623	3554.85	785.623	3554.85
	BIRCH cohort 2
	BIRCH cohort 3
	FIR cohort 2
	FIR cohort 3
	JAVELIN Solid Tumour
	JAVELIN Lung 200	490.099	2552.6	490.099	2552.6	490.099	2552.6	490.099	2552.6	490.099	2552.6	490.099	2552.6	490.099	2552.6	490.099	2552.6	490.099	2552.6	490.099	2552.6
	CC-486-NSCL-001
	SHR-1210-201
	Sum of patients		1921		1921		1921		1921		1921		1921		1921		1921		1921		1921
				<1%		<5%		<10%		<25%		<50%		<75%		<80%		<90%
	Study			pfs(i)*w(i)	w(i)	pfs(i)*w(i)	w(i)	pfs(i)*w(i)	w(i)	pfs(i)*w(i)	w(i)	pfs(i)*w(i)	w(i)	pfs(i)*w(i)	w(i)	pfs(i)*w(i)	w(i)	pfs(i)*w(i)	w(i)
	Keynote 001
	Keynote 010			398.837	2848.84	398.837	2848.84	398.837	2848.84	398.837	2848.84	398.837	2848.84	398.837	2848.84	398.837	2848.84	398.837	2848.84
	Pembro-RT
	Keynote 025
	Checkmate 057			345.238	2157.74	345.238	2157.74	345.238	2157.74	345.238	2157.74	345.238	2157.74	345.238	2157.74	345.238	2157.74	345.238	2157.74
	Checkmate 017			148.913	1861.41	148.913	1861.41	148.913	1861.41	148.913	1861.41	148.913	1861.41	148.913	1861.41	148.913	1861.41	148.913	1861.41
	Checkmate 063
	Checkmate 003
	Checkmate 057/017/063/003
	ONO-4538-05
	ONO-4538-06
	NCT01693562
	ATLANTIC cohort 2
	ATLANTIC cohort 3
	Lung-MAP SWOG S1400A
	POPLAR			171.463	1032.91	171.463	1032.91	171.463	1032.91	171.463	1032.91	171.463	1032.91	171.463	1032.91	171.463	1032.91	171.463	1032.91
	OAK			785.623	3554.85	785.623	3554.85	785.623	3554.85	785.623	3554.85	785.623	3554.85	785.623	3554.85	785.623	3554.85	785.623	3554.85
	BIRCH cohort 2
	BIRCH cohort 3
	FIR cohort 2
	FIR cohort 3
	JAVELIN Solid Tumour
	JAVELIN Lung 200			490.099	2552.6	490.099	2552.6	490.099	2552.6	490.099	2552.6	490.099	2552.6	490.099	2552.6	490.099	2552.6	490.099	2552.6
	CC-486-NSCL-001
	SHR-1210-201
	Sum of patients				1921		1921		1921		1921		1921		1921		1921		1921
2yr Progression Free Survival		All Comers		≥1%		≥5%		≥10%		≥25%		≥50%		≥75%		≥80%		≥90%		1-49%
	Study	pfs(i)*w(i)	w(i)	pfs(i)*w(i)	w(i)	pfs(i)*w(i)	w(i)	pfs(i)*w(i)	w(i)	pfs(i)*w(i)	w(i)	pfs(i)*w(i)	w(i)	pfs(i)*w(i)	w(i)	pfs(i)*w(i)	w(i)	pfs(i)*w(i)	w(i)	pfs(i)*w(i)	w(i)
	Keynote 001
	Keynote 010
	Pembro-RT
	Keynote 025
	Checkmate 057	430.01	61430	435.714	21785.7	435.714	21785.7	435.714	21785.7	435.714	21785.7	435.714	21785.7	435.714	21785.7	435.714	21785.7	435.714	21785.7	435.714	21785.7
	Checkmate 017
	Checkmate 063
	Checkmate 003
	Checkmate 057/017/063/003
	ONO-4538-05
	ONO-4538-06
	NCT01693562
	ATLANTIC cohort 2
	ATLANTIC cohort 3
	Lung-MAP SWOG S1400A
	POPLAR
	OAK	629.63	22486.8	629.63	22486.8	629.63	22486.8	629.63	22486.8	629.63	22486.8	629.63	22486.8	629.63	22486.8	629.63	22486.8	629.63	22486.8	629.63	22486.8
	BIRCH cohort 2
	BIRCH cohort 3
	FIR cohort 2
	FIR cohort 3
	JAVELIN Solid Tumour
	JAVELIN Lung 200
	CC-486-NSCL-001
	SHR-1210-201
	Sum of patients		1039		1039		1039		1039		1039		1039		1039		1039		1039		1039
				<1%		<5%		<10%		<25%		<50%		<75%		<80%		<90%
	Study			pfs(i)*w(i)	w(i)	pfs(i)*w(i)	w(i)	pfs(i)*w(i)	w(i)	pfs(i)*w(i)	w(i)	pfs(i)*w(i)	w(i)	pfs(i)*w(i)	w(i)	pfs(i)*w(i)	w(i)	pfs(i)*w(i)	w(i)
	Keynote 001
	Keynote 010
	Pembro-RT
	Keynote 025
	Checkmate 057			435.714	21785.7	435.714	21785.7	435.714	21785.7	435.714	21785.7	435.714	21785.7	435.714	21785.7	435.714	21785.7	435.714	21785.7
	Checkmate 017
	Checkmate 063
	Checkmate 003
	Checkmate 057/017/063/003
	ONO-4538-05
	ONO-4538-06
	NCT01693562
	ATLANTIC cohort 2
	ATLANTIC cohort 3
	Lung-MAP SWOG S1400A
	POPLAR
	OAK			629.63	22486.8	629.63	22486.8	629.63	22486.8	629.63	22486.8	629.63	22486.8	629.63	22486.8	629.63	22486.8	629.63	22486.8
	BIRCH cohort 2
	BIRCH cohort 3
	FIR cohort 2
	FIR cohort 3
	JAVELIN Solid Tumour
	JAVELIN Lung 200
	CC-486-NSCL-001
	SHR-1210-201
	Sum of patients				1039		1039		1039		1039		1039		1039		1039		1039
3yr Overall Survival		All Comers		≥1%		≥5%		≥10%		≥25%		≥50%		≥75%		≥80%		≥90%		1-49%
	Study	pfs(i)*w(i)	w(i)	pfs(i)*w(i)	w(i)	pfs(i)*w(i)	w(i)	pfs(i)*w(i)	w(i)	pfs(i)*w(i)	w(i)	pfs(i)*w(i)	w(i)	pfs(i)*w(i)	w(i)	pfs(i)*w(i)	w(i)	pfs(i)*w(i)	w(i)	pfs(i)*w(i)	w(i)
	Keynote 001
	Keynote 010
		385.393	3503.58	385.393	3503.58	385.393	3503.58	385.393	3503.58	385.393	3503.58	385.393	3503.58	385.393	3503.58	385.393	3503.58	385.393	3503.58	385.393	3503.58
	Pembro-RT
	Keynote 025
	Checkmate 057	318.681	3540.9	318.681	3540.9	318.681	3540.9	318.681	3540.9	318.681	3540.9	318.681	3540.9	318.681	3540.9	318.681	3540.9	318.681	3540.9	318.681	3540.9
	Checkmate 017	145.745	2429.08	145.745	2429.08	145.745	2429.08	145.745	2429.08	145.745	2429.08	145.745	2429.08	145.745	2429.08	145.745	2429.08	145.745	2429.08	145.745	2429.08
	Checkmate 063
	Checkmate 003
	Checkmate 057/017/063/003
	ONO-4538-05
	ONO-4538-06
	NCT01693562
	ATLANTIC cohort 2
	ATLANTIC cohort 3
	Lung-MAP SWOG S1400A
	POPLAR	158.889	1588.89	158.889	1588.89	158.889	1588.89	158.889	1588.89	158.889	1588.89	158.889	1588.89	158.889	1588.89	158.889	1588.89	158.889	1588.89	158.889	1588.89
	OAK
	BIRCH cohort 2
	BIRCH cohort 3
	FIR cohort 2
	FIR cohort 3
	JAVELIN Solid Tumour
	JAVELIN Lung 200
	CC-486-NSCL-001
	SHR-1210-201
	Sum of patients		913		913		913		913		913		913		913		913		913		913
				<1%		<5%		<10%		<25%		<50%		<75%		<80%		<90%
	Study			pfs(i)*w(i)	w(i)	pfs(i)*w(i)	w(i)	pfs(i)*w(i)	w(i)	pfs(i)*w(i)	w(i)	pfs(i)*w(i)	w(i)	pfs(i)*w(i)	w(i)	pfs(i)*w(i)	w(i)	pfs(i)*w(i)	w(i)
	Keynote 001
	Keynote 010
				385.393	3503.58	385.393	3503.58	385.393	3503.58	385.393	3503.58	385.393	3503.58	385.393	3503.58	385.393	3503.58	385.393	3503.58
	Pembro-RT
	Keynote 025
	Checkmate 057			318.681	3540.9	318.681	3540.9	318.681	3540.9	318.681	3540.9	318.681	3540.9	318.681	3540.9	318.681	3540.9	318.681	3540.9
	Checkmate 017			145.745	2429.08	145.745	2429.08	145.745	2429.08	145.745	2429.08	145.745	2429.08	145.745	2429.08	145.745	2429.08	145.745	2429.08
	Checkmate 063
	Checkmate 003
	Checkmate 057/017/063/003
	ONO-4538-05
	ONO-4538-06
	NCT01693562
	ATLANTIC cohort 2
	ATLANTIC cohort 3
	Lung-MAP SWOG S1400A
	POPLAR			158.889	1588.89	158.889	1588.89	158.889	1588.89	158.889	1588.89	158.889	1588.89	158.889	1588.89	158.889	1588.89	158.889	1588.89
	OAK
	BIRCH cohort 2
	BIRCH cohort 3
	FIR cohort 2
	FIR cohort 3
	JAVELIN Solid Tumour
	JAVELIN Lung 200
	CC-486-NSCL-001
	SHR-1210-201
	Sum of patients				913		913		913		913		913		913		913		913

[truncated: 1 more sheets: Chi Squared Immuno v Chemo]
